# Supplementary material for: Gene Regulation Network of Prognostic Biomarker YAP1 in Human Cancers: An Integrated Bioinformatics Study
Source: Pathol Oncol Res. 2021 Jun 11;27:1609768. doi: 10.3389/pore.2021.1609768 (PMC8262238; doi:10.3389/pore.2021.1609768)
Supplement: Supplementary file 1 [file Table2.XLSX]

## Sheet: Sheet1
Table. S2. Genes positively associated with the YAP1 expression level in tumors
Gene Symbol	LGG			ACC		PAAD
	Statistic	P-value	Statistic	P-value	Statistic	P-value
DOCK7	0.756608	6.74189e-97	0.552502	1.29842e-07	0.548772	2.18506e-15
RREB1	0.752717	2.25788e-95	0.302097	0.00681335	0.333541	5.37448e-06
LTBP1	0.732747	5.68511e-88	0.459025	2.09202e-05	0.531194	2.38438e-14
PLOD2	0.71415	1.17413e-81	0.372339	0.000727393	0.501024	1e-36
CACHD1	0.705213	8.46879e-79	0.276464	0.0136489	0.219847	0.00319201
ITGB5	0.67765	1.2671e-70	0.413515	0.000151962	0.374319	2.64367e-07
CD109	0.665286	3.06238e-67	0.279616	0.012572	0.518479	1e-36
TBC1D2B	0.65944	1.0711e-65	0.295074	0.00829226	0.326793	8.50359e-06
CNN3	0.656573	5.9491e-65	0.360435	0.00110251	0.333916	5.95068e-06
GNG12	0.652293	7.42894e-64	0.377439	0.000605714	0.574959	1e-36
FZD7	0.651641	1.08767e-63	0.361969	0.00104591	0.358443	1.06905e-06
IQGAP1	0.647972	9.12104e-63	0.383817	0.00047975	0.622295	1e-36
ZFP36L1	0.647099	1.50655e-62	0.368067	0.000846021	0.462189	1.18435e-10
SPATS2L	0.646847	1.74082e-62	0.430324	7.54803e-05	0.381468	1.87518e-07
TMOD3	0.646286	2.39902e-62	0.46881	1.31474e-05	0.614199	7.70065e-20
AHNAK	0.642089	2.59754e-61	0.424813	9.53323e-05	0.678874	1e-36
PTPN21	0.639756	9.61056e-61	0.351114	0.00151035	0.266041	0.000331539
B3GALTL	0.62399	4.96611e-57	0.322107	0.00379283	0.397672	3.87149e-08
NUMB	0.613501	1.1243e-54	0.407539	0.000193191	0.488174	1.63022e-12
TMED5	0.612199	2.17259e-54	0.314902	0.0047047	0.408587	1.49691e-08
MTF1	0.6117	2.79537e-54	0.309765	0.0054686	0.285004	0.000115298
ELK3	0.611244	3.51576e-54	0.365632	0.000921232	0.638026	1e-36
GLI3	0.602835	2.2728e-52	0.415889	0.000137971	0.369195	4.81879e-07
LEPREL1	0.600076	8.68641e-52	0.278375	0.012987	0.25646	0.000549331
WASF2	0.599932	9.31275e-52	0.379885	0.000554205	0.354765	1.18104e-06
SYPL1	0.596739	4.32324e-51	0.304239	0.0064111	0.420903	4.91448e-09
REST	0.579185	1.48049e-47	0.368383	0.000836665	0.646808	1.79483e-22
FAM114A1	0.576721	4.46263e-47	0.374554	0.000672039	0.535994	1.25865e-14
LEPROT	0.57526	8.54845e-47	0.468555	1.33103e-05	0.640397	6.26138e-22
NOTCH2	0.574745	1.07391e-46	0.51578	1.14655e-06	0.524496	1e-36
WWTR1	0.570062	8.40589e-46	0.609708	2.46364e-09	0.585795	8.76978e-18
PKN2	0.569326	1.15805e-45	0.299626	0.00730477	0.4609	1.36866e-10
SLC35D1	0.5666	3.76568e-45	0.312881	0.00499309	0.22144	0.00297282
KANK2	0.564662	8.65275e-45	0.313757	0.00486613	0.388673	8.26176e-08
RRAGC	0.561891	2.81602e-44	0.392166	0.00035102	0.539923	7.40444e-15
HPS3	0.556278	2.97132e-43	0.412602	0.000157684	0.236944	0.00145043
PEX11A	0.549948	4.01732e-42	0.292275	0.00895607	0.197756	0.00823383
RHPN2	0.546897	1.3822e-41	0.381163	0.000528918	0.215837	0.00387495
ZNF521	0.542018	9.70906e-41	0.286578	0.0104518	0.346691	2.47579e-06
SNX7	0.540768	1.59232e-40	0.290632	0.00936698	0.266417	0.000324896
GNAI3	0.538167	4.42472e-40	0.355907	0.00128615	0.49448	2.29759e-12
MACF1	0.535265	1.36943e-39	0.54425	2.16711e-07	0.42793	2.55054e-09
TP53BP2	0.534687	1.71269e-39	0.408619	0.000185054	0.415327	8.18299e-09
IGFBP5	0.533096	3.16387e-39	0.296547	0.00796068	0.306795	3.11071e-05
C3orf58	0.531479	5.883e-39	0.338673	0.00226587	0.406498	1.80029e-08
LZIC	0.529342	1.32862e-38	0.462311	1.7927e-05	0.335854	4.58088e-06
MMP14	0.521596	2.42609e-37	0.379557	0.000560883	0.34873	2.1451e-06
FERMT2	0.521122	2.89077e-37	0.544761	2.10026e-07	0.393537	5.49976e-08
GNA13	0.520344	3.85266e-37	0.322643	0.0037318	0.45005	4.3404e-10
FSTL1	0.518345	8.0315e-37	0.315668	0.00459918	0.432553	2.38788e-09
RBMXL1	0.514763	2.95828e-36	0.403121	0.000230046	0.422382	4.28628e-09
RASEF	0.513688	4.36287e-36	0.362756	0.00101792	0.429019	2.30106e-09
FAM59A	0.513263	5.08438e-36	0.475602	9.44403e-06	0.40221	3.48819e-08
TAF13	0.512939	5.71418e-36	0.32319	0.0036703	0.377621	2.03303e-07
NFATC2	0.510626	1.30875e-35	0.276605	0.013599	0.297977	5.78129e-05
OSMR	0.510249	1.49693e-35	0.59307	8.45534e-09	0.653354	4.85719e-23
HIAT1	0.51023	1.5075e-35	0.315705	0.00459421	0.402538	2.54526e-08
C6orf150	0.509241	2.14333e-35	0.275028	0.0141654	0.308284	3.09877e-05
ITGA2	0.504693	1.06569e-34	0.433087	6.70399e-05	0.577572	1e-36
DDR2	0.503362	1.69624e-34	0.406918	0.000198018	0.570199	1e-36
H6PD	0.503304	1.7311e-34	0.305444	0.00619417	0.342093	3.40915e-06
TAF1B	0.503025	1.90769e-34	0.376636	0.000623557	0.434528	1.98388e-09
IPP	0.501429	3.31996e-34	0.309169	0.00556405	0.426187	3.00556e-09
CLIC4	0.499077	7.47331e-34	0.285008	0.0109006	0.592418	1e-36
DR1	0.49825	9.92353e-34	0.533636	4.1057e-07	0.506224	5.6539e-13
KIAA1671	0.495507	2.5299e-33	0.313818	0.00485742	0.292499	7.43472e-05
DNAJC10	0.492242	7.6188e-33	0.372096	0.000733722	0.27874	0.000164819
DNAJB4	0.491148	1.09959e-32	0.499556	2.77481e-06	0.399391	4.41348e-08
TSHZ2	0.489254	2.06864e-32	0.275758	0.0139007	0.466621	7.08419e-11
PICALM	0.489022	2.23448e-32	0.343006	0.00197101	0.621821	1.9896e-20
SAMD4B	0.488516	2.64347e-32	0.39084	0.000369088	0.325258	1.05591e-05
THRAP3	0.488364	2.78073e-32	0.292762	0.00883739	0.363866	5.95749e-07
KLHL5	0.484693	9.32517e-32	0.295038	0.00830064	0.44515	7.10802e-10
HEATR5A	0.483476	1.38857e-31	0.342628	0.00199524	0.441049	1.06307e-09
RALBP1	0.480664	3.46122e-31	0.313989	0.00483311	0.42725	2.71963e-09
ITSN1	0.479573	4.92183e-31	0.312737	0.00501425	0.392454	7.80262e-08
FLNA	0.479401	5.20322e-31	0.394759	0.000318031	0.470684	3.35951e-11
PDE3A	0.479302	5.37047e-31	0.349883	0.00157337	0.421827	6.37241e-09
PFKFB3	0.47626	1.4229e-30	0.509695	1.6058e-06	0.209286	0.00505245
USP1	0.474655	2.36961e-30	0.477343	8.66644e-06	0.446075	6.48266e-10
HP1BP3	0.474309	2.64416e-30	0.367363	0.000867168	0.4283	2.46313e-09
ANTXR2	0.474176	2.75837e-30	0.336421	0.00243424	0.340052	3.92312e-06
KDELC2	0.471508	6.39431e-30	0.325892	0.00337992	0.499324	1e-36
RBM43	0.466761	2.80174e-29	0.301902	0.00685099	0.538403	1e-36
SEC24D	0.466554	2.98729e-29	0.31837	0.0042439	0.241142	0.00118464
ANXA2P2	0.466509	3.02883e-29	0.381127	0.000529625	0.201388	0.00702631
SNIP1	0.464952	4.89016e-29	0.365486	0.000925932	0.233481	0.00170953
HAT1	0.463952	6.64493e-29	0.373154	0.00070655	0.269351	0.000291077
PRKD3	0.463454	7.73816e-29	0.297691	0.00771118	0.350759	1.85793e-06
EIF2C3	0.463132	8.53811e-29	0.402403	0.000236614	0.447314	3.85768e-10
SLC25A43	0.461568	1.37437e-28	0.362799	0.0010164	0.274935	0.000215165
NFE2L2	0.460683	1.797e-28	0.401843	0.000241853	0.503462	7.9003e-13
TMED10	0.460617	1.83327e-28	0.36988	0.000793666	0.251966	0.000691633
PTPN14	0.459444	2.61318e-28	0.50451	2.12874e-06	0.738485	1e-36
LONRF3	0.453925	1.35904e-27	0.345233	0.00183329	0.268849	0.000299005
MTOR	0.452543	2.04419e-27	0.355774	0.00129198	0.455742	2.39874e-10
DNAJC16	0.45158	2.71366e-27	0.371791	0.000741704	0.198021	0.00805841
ARSJ	0.451009	3.20865e-27	0.322947	0.00369752	0.416847	9.91865e-09
LRRC16A	0.449428	5.094e-27	0.408318	0.000187288	0.318289	1.65528e-05
TMBIM1	0.449049	5.6898e-27	0.350225	0.00155559	0.199927	0.00745882
DYNC2H1	0.448358	6.95546e-27	0.498996	2.85844e-06	0.251644	0.000703056
YES1	0.446954	1.04508e-26	0.279422	0.0126364	0.474228	2.28251e-11
RUNX1	0.446467	1.20308e-26	0.294551	0.00841298	0.437323	1.52176e-09
SSR3	0.444252	2.27598e-26	0.453386	2.71663e-05	0.358709	8.80237e-07
PON2	0.443725	2.64667e-26	0.281844	0.0118564	0.20491	0.0061539
ZMYM1	0.442841	3.40714e-26	0.426819	8.76065e-05	0.415727	7.89185e-09
FNDC3B	0.441734	4.67003e-26	0.69559	1.12527e-12	0.630421	1e-36
ARID1A	0.44025	7.1142e-26	0.430874	7.37243e-05	0.279041	0.000162052
AK3L1	0.439681	8.35683e-26	0.371548	0.000748147	0.42661	2.88835e-09
ENO1	0.439052	9.97756e-26	0.327876	0.00317996	0.229191	0.00208876
PIK3C2A	0.437888	1.38414e-25	0.365547	0.000923971	0.467347	6.49387e-11
MARVELD1	0.43669	1.93654e-25	0.415864	0.000138108	0.332252	6.65265e-06
ATL3	0.436224	2.20572e-25	0.550518	1.47043e-07	0.729355	7.91509e-31
ROCK1	0.433801	4.3261e-25	0.486836	5.3786e-06	0.525085	1e-36
SCN7A	0.43283	5.65792e-25	0.335695	0.00249088	0.186745	0.0125626
RBBP4	0.431653	7.82507e-25	0.367969	0.000848919	0.347844	1.95969e-06
SLC35F5	0.430411	1.10029e-24	0.319235	0.00413554	0.587031	1e-36
FRRS1	0.429033	1.60324e-24	0.475225	9.62099e-06	0.531096	1e-36
ADAM9	0.427039	2.75578e-24	0.47217	1.11725e-05	0.608481	1e-36
ARHGAP42	0.41819	2.92061e-23	0.367896	0.000851098	0.659286	1.44477e-23
KPNA6	0.412011	1.45753e-22	0.354751	0.00133729	0.36938	3.89477e-07
ROR1	0.411782	1.54596e-22	0.376613	0.000624054	0.494404	2.31823e-12
ZNF644	0.411051	1.86552e-22	0.335873	0.00247686	0.411067	1.20048e-08
HEG1	0.410606	2.09093e-22	0.286554	0.0104586	0.409013	1.44147e-08
NBPF14	0.407487	4.63041e-22	0.368176	0.000842772	0.292732	7.87269e-05
ERAP1	0.406829	5.46906e-22	0.365316	0.000931443	0.281998	0.000137008
GGCX	0.406741	5.59188e-22	0.366265	0.000901114	0.375882	2.33556e-07
TMEM123	0.406182	6.44025e-22	0.619287	1.17202e-09	0.61778	4.09576e-20
SPTBN1	0.405972	6.79082e-22	0.35637	0.0012662	0.416679	1.00666e-08
LCA5	0.403967	1.1242e-21	0.342957	0.00197412	0.450882	3.98581e-10
SLC5A3	0.40354	1.25119e-21	0.311262	0.00523535	0.502199	9.19711e-13
KLF6	0.401563	2.04859e-21	0.401478	0.000245328	0.453548	2.04817e-10
HELB	0.400874	2.43036e-21	0.353777	0.00138177	0.412877	1.40374e-08
TRAM2	0.400482	2.67859e-21	0.555533	1.072e-07	0.283361	0.000134754
SLC25A24	0.400306	2.79739e-21	0.414173	0.000147962	0.525	1e-36
SPPL2A	0.398085	4.83669e-21	0.369661	0.00079983	0.307519	2.9727e-05
SRRM1	0.39797	4.97506e-21	0.309485	0.00551322	0.394995	4.86208e-08
USP8	0.397385	5.74351e-21	0.284047	0.0111836	0.30424	3.64711e-05
DCLRE1B	0.396946	6.39466e-21	0.346998	0.00173039	0.371991	3.17594e-07
MBNL3	0.396271	7.54225e-21	0.281953	0.0118221	0.436366	1.66705e-09
PLOD1	0.393198	1.59038e-20	0.340584	0.00213127	0.218026	0.00346015
FOXJ3	0.391977	2.13499e-20	0.295624	0.00816715	0.253778	0.000630604
TMEM43	0.391447	2.42468e-20	0.290656	0.00936077	0.509286	1e-36
GPR157	0.391271	2.52928e-20	0.448617	3.37636e-05	0.35223	1.67324e-06
TJP1	0.390885	2.77437e-20	0.349313	0.00160334	0.577688	3.11687e-17
EVC	0.389372	3.98396e-20	0.312053	0.00511568	0.389081	7.98688e-08
LMAN1	0.387981	5.54578e-20	0.328448	0.0031243	0.400799	2.95922e-08
2020-09-07	0.387917	5.63032e-20	0.310021	0.00542813	0.440036	7.95076e-10
LIMS1	0.387792	5.8e-20	0.4854	5.7864e-06	0.661802	1e-36
PDLIM3	0.387613	6.05101e-20	0.332392	0.0027637	0.277177	0.000179954
EYA3	0.38488	1.15287e-19	0.605156	3.47669e-09	0.534397	1e-36
FKBP9	0.384651	1.21656e-19	0.47318	1.06353e-05	0.359996	7.99058e-07
PHF13	0.384311	1.31746e-19	0.301148	0.00699861	0.315255	2.00655e-05
CRIM1	0.382981	1.79787e-19	0.302669	0.00670381	0.585179	1e-36
OTUD7B	0.382918	1.82444e-19	0.460482	1.95395e-05	0.452493	2.28172e-10
GBE1	0.382453	2.03324e-19	0.361385	0.00106715	0.461132	9.31637e-11
GXYLT2	0.38089	2.92291e-19	0.277318	0.0133497	0.330596	7.42862e-06
RHBDD1	0.377937	5.77217e-19	0.438674	5.25812e-05	0.549919	1e-36
SYDE2	0.375935	9.11789e-19	0.348032	0.00167252	0.275833	0.000204838
SKI	0.375052	1.11431e-18	0.286592	0.0104479	0.317501	1.57153e-05
2020-09-10	0.373728	1.50399e-18	0.306795	0.00595867	0.673225	7.4856e-25
FGD6	0.370354	3.20824e-18	0.282209	0.0117425	0.492847	1e-36
ITGAV	0.370252	3.28226e-18	0.491535	4.22509e-06	0.627431	7.17401e-21
COL8A1	0.370126	3.37591e-18	0.383856	0.000479062	0.487572	2.03993e-12
GOLIM4	0.370029	3.44956e-18	0.456955	2.30374e-05	0.493127	2.69131e-12
USP48	0.368832	4.50251e-18	0.46001	1.99765e-05	0.246388	0.000915362
P4HA1	0.36448	1.17503e-17	0.365499	0.00092554	0.381394	1.88616e-07
RCAN3	0.364349	1.20898e-17	0.298935	0.00744766	0.264991	0.000350713
SMC5	0.364081	1.28187e-17	0.325844	0.00338497	0.377047	2.64588e-07
LDHA	0.363453	1.47032e-17	0.362772	0.00101733	0.333977	5.92606e-06
CDC73	0.363386	1.49182e-17	0.422425	0.000105352	0.541967	5.60314e-15
LUZP1	0.361159	2.41912e-17	0.446391	3.73286e-05	0.549547	1.96001e-15
PARD3B	0.360331	2.89215e-17	0.377663	0.000600829	0.497009	1.70658e-12
TSC22D2	0.359259	3.64235e-17	0.348738	0.00163404	0.479695	1.24636e-11
WIPF2	0.356963	5.95193e-17	0.448168	3.44562e-05	0.476873	1.84363e-11
ANXA2P1	0.356796	6.16695e-17	0.406142	0.000204212	0.27459	0.000219256
CCDC52	0.356275	6.8897e-17	0.349615	0.00158739	0.380843	1.96937e-07
RECK	0.353744	1.17696e-16	0.327901	0.00317757	0.25279	0.000687809
XPR1	0.353278	1.29811e-16	0.363636	0.000987382	0.4422	9.50291e-10
ANTXR1	0.352213	1.62306e-16	0.350795	0.00152643	0.459966	1.51806e-10
ZAK	0.349141	3.07779e-16	0.437846	5.45227e-05	0.57523	4.54711e-17
USP6NL	0.348106	3.81249e-16	0.405981	0.000205516	0.330577	7.43809e-06
VRK2	0.347358	4.44782e-16	0.382529	0.000503067	0.36147	7.14824e-07
SRPR	0.345914	5.98272e-16	0.358999	0.00115801	0.203403	0.00646644
MAST4	0.341115	1.58479e-15	0.310544	0.00534611	0.321632	1.33595e-05
LAMC1	0.340649	1.74069e-15	0.505909	1.97365e-06	0.558328	1e-36
CTNND1	0.339625	2.13755e-15	0.522316	7.9265e-07	0.564269	1e-36
KIAA0090	0.337618	3.18962e-15	0.609684	2.46821e-09	0.353079	1.57472e-06
FAM118B	0.335284	5.06203e-15	0.519529	9.28657e-07	0.222639	0.00287347
KATNAL1	0.33519	5.15671e-15	0.436361	5.81736e-05	0.27749	0.00018698
DPY19L1	0.333707	6.90107e-15	0.34645	0.00176176	0.469239	3.9278e-11
NAA50	0.33348	7.21512e-15	0.370501	0.000776434	0.544862	3.76345e-15
TMX1	0.333057	7.83708e-15	0.276099	0.0137786	0.391884	8.1722e-08
PDCD10	0.332769	8.29093e-15	0.294466	0.00843278	0.401501	2.78481e-08
BZW1	0.330715	1.23624e-14	0.283049	0.0114842	0.427558	2.64174e-09
ZNF570	0.330492	1.29085e-14	0.305359	0.00620929	0.282244	0.000143498
GLG1	0.328316	1.96376e-14	0.34785	0.00168261	0.250991	0.000726708
NDE1	0.327777	2.17791e-14	0.294831	0.00834822	0.316337	1.6948e-05
CRYBG3	0.327685	2.21674e-14	0.412225	0.000160106	0.440985	1.06968e-09
ANKRD36BP1	0.326516	2.77189e-14	0.498679	2.90676e-06	0.521617	1e-36
MCC	0.324019	4.45422e-14	0.286432	0.0104928	0.266336	0.000341785
MOXD1	0.320152	9.20365e-14	0.3108	0.00530645	0.247622	0.000860794
UBR4	0.319703	1.00066e-13	0.546769	1.85606e-07	0.340709	3.26188e-06
RLF	0.317625	1.4709e-13	0.287311	0.0102481	0.434072	2.0708e-09
DCBLD2	0.316765	1.72357e-13	0.319149	0.00414611	0.507047	5.11411e-13
C14orf106	0.31654	1.79625e-13	0.408464	0.0001862	0.379749	2.14504e-07
SESN3	0.316307	1.87499e-13	0.452537	2.82446e-05	0.312037	2.23408e-05
KLF11	0.316056	1.96342e-13	0.385143	0.000456767	0.337722	4.60006e-06
RPRD1B	0.314526	2.59759e-13	0.332453	0.00275844	0.276989	0.000181862
SKP2	0.314267	2.7235e-13	0.409608	0.000177874	0.305383	3.39715e-05
MAP3K2	0.31398	2.8696e-13	0.395733	0.000306394	0.619865	2.82585e-20
SLC30A1	0.308253	8.05212e-13	0.432831	6.77823e-05	0.608316	2.1349e-19
SETX	0.306324	1.13399e-12	0.369101	0.000815782	0.327627	8.03948e-06
COG5	0.306285	1.14183e-12	0.295999	0.00808261	0.371546	4.03324e-07
REL	0.306079	1.18434e-12	0.327694	0.00319791	0.540327	7.00831e-15
MAN2A1	0.305783	1.24777e-12	0.290073	0.00951025	0.546836	1e-36
BARD1	0.305006	1.43097e-12	0.405655	0.000208186	0.548523	2.26251e-15
HIPK3	0.303977	1.71452e-12	0.546754	1.85777e-07	0.542916	4.91998e-15
OTX1	0.302847	2.08928e-12	0.338479	0.00227996	0.214419	0.00405245
RPS6KA3	0.302448	2.23975e-12	0.521525	8.29211e-07	0.302327	4.10428e-05
CFLAR	0.302234	2.32473e-12	0.486885	5.36526e-06	0.36248	6.62119e-07
TMEM48	0.302119	2.37194e-12	0.549435	1.57326e-07	0.487042	2.43024e-12
SLC33A1	0.301268	2.74999e-12	0.444784	4.01159e-05	0.424108	5.18933e-09
RRAS2	0.301129	2.81712e-12	0.297569	0.0077374	0.392405	7.8337e-08
PRR11	0.300632	3.07038e-12	0.502892	2.32221e-06	0.542659	5.09636e-15
FBXW2	0.299695	3.61008e-12	0.337431	0.00235736	0.235802	0.00153158
RIOK3	0.299687	3.61473e-12	0.40934	0.000179792	0.320806	1.40889e-05
SRPX2	0.299312	3.85625e-12	0.296413	0.00799034	0.34114	3.64072e-06
ZNF134	0.298259	4.62092e-12	0.376915	0.000617285	0.325563	9.23445e-06
TRIB1	0.29766	5.12049e-12	0.354824	0.00133401	0.192688	0.0100645
MYH9	0.297384	5.36756e-12	0.437177	5.61414e-05	0.378357	2.39037e-07
AMOTL1	0.296632	6.10301e-12	0.361993	0.00104504	0.360123	7.91428e-07
KTN1	0.296385	6.36559e-12	0.33266	0.00274062	0.444242	5.24539e-10
ZNF813	0.295763	7.0753e-12	0.349043	0.0016177	0.330387	6.66914e-06
HNRNPR	0.295122	7.88834e-12	0.517354	1.04981e-06	0.510922	3.17791e-13
NMD3	0.293618	1.01689e-11	0.358914	0.00116138	0.543709	4.41198e-15
ATP10D	0.290967	1.58562e-11	0.299979	0.00723271	0.356458	1.04156e-06
RASSF3	0.289696	1.95866e-11	0.483197	6.46868e-06	0.534299	1e-36
NFIC	0.289496	2.02476e-11	0.355445	0.00130639	0.327237	8.25366e-06
LGALS8	0.289284	2.09721e-11	0.308087	0.00574088	0.254813	0.000598007
PLIN2	0.288588	2.35297e-11	0.274553	0.0143398	0.248311	0.00085995
ROD1	0.287287	2.91539e-11	0.378293	0.000587251	0.432137	1.70998e-09
CALU	0.285446	3.94033e-11	0.338429	0.00228356	0.581005	1e-36
BTBD7	0.284879	4.32177e-11	0.302389	0.00675722	0.547228	2.71056e-15
PTAR1	0.284527	4.57665e-11	0.386759	0.000430149	0.348641	1.84981e-06
TNIK	0.284203	4.8234e-11	0.387103	0.000424657	0.420829	6.96773e-09
ZSCAN20	0.284056	4.93988e-11	0.380263	0.000546627	0.331273	6.27828e-06
ITGB1	0.282862	5.99313e-11	0.369819	0.000795374	0.630247	4.26549e-21
ADAMTS15	0.279489	1.02921e-10	0.34375	0.00192401	0.276196	0.000200787
SAMD4A	0.278835	1.14202e-10	0.389379	0.000389963	0.315274	1.81529e-05
NBPF10	0.278465	1.21114e-10	0.537567	3.24866e-07	0.474935	2.43775e-11
MEX3C	0.276266	1.71371e-10	0.279521	0.0126036	0.407523	1.64477e-08
MCL1	0.276206	1.73004e-10	0.309497	0.00551127	0.294755	6.99331e-05
BACH1	0.275992	1.78903e-10	0.574837	3.02128e-08	0.612617	1.01511e-19
SPOCD1	0.27574	1.86136e-10	0.27947	0.0126203	0.201276	0.00714314
CTCFL	0.274664	2.20291e-10	0.344697	0.00186559	0.243596	0.00108337
STAT1	0.273231	2.75326e-10	0.282186	0.0117495	0.333975	5.9269e-06
ATF7	0.273199	2.76729e-10	0.322643	0.0037318	0.602223	1e-36
KCTD20	0.272379	3.14215e-10	0.519639	9.22919e-07	0.42248	4.24749e-09
SSFA2	0.272174	3.24319e-10	0.391996	0.000353294	0.490772	2.22047e-13
COPB2	0.272162	3.24942e-10	0.402454	0.00023614	0.365129	6.53469e-07
TGOLN2	0.271296	3.71391e-10	0.441011	4.74405e-05	0.435485	1.23891e-09
FN1	0.270612	4.12619e-10	0.352743	0.00143049	0.442457	6.26232e-10
PRKAR2A	0.269074	5.22158e-10	0.451822	2.91843e-05	0.446883	4.02835e-10
KIAA0754	0.267056	7.09622e-10	0.296815	0.00790166	0.600974	1e-36
C14orf145	0.265423	9.07835e-10	0.387602	0.000416817	0.349796	1.98939e-06
TRAF6	0.263515	1.20814e-09	0.32683	0.0032841	0.445799	6.66389e-10
RAB43	0.262904	1.32317e-09	0.353412	0.00139879	0.247869	0.000850246
WDR3	0.261442	1.64375e-09	0.352672	0.00143388	0.385307	1.38518e-07
RAB42	0.26077	1.81502e-09	0.316242	0.00452157	0.303592	3.79623e-05
NEDD4	0.260639	1.85056e-09	0.361117	0.00107702	0.596506	1.55342e-18
KIAA1012	0.259942	2.05038e-09	0.340523	0.00213544	0.27668	0.000185041
NOL9	0.258481	2.53981e-09	0.380494	0.000542029	0.210096	0.00488127
TGFBR1	0.258124	2.6756e-09	0.283148	0.011454	0.375621	2.95348e-07
BIRC2	0.25776	2.82137e-09	0.595845	6.91702e-09	0.602638	5.60039e-19
TRIP12	0.256461	3.40703e-09	0.498947	2.86583e-06	0.538121	9.4527e-15
HIF1A	0.256044	3.61875e-09	0.348945	0.00162292	0.509327	1e-36
CAPN2	0.255933	3.67724e-09	0.334522	0.00258485	0.343246	3.14773e-06
PSME4	0.252592	5.93816e-09	0.346328	0.00176879	0.221835	0.00292066
ADAM17	0.252246	6.23798e-09	0.552283	1.31643e-07	0.550619	1e-36
RAB11FIP5	0.251973	6.48472e-09	0.311153	0.00525211	0.291867	7.71851e-05
UEVLD	0.249282	9.48293e-09	0.563472	6.43029e-08	0.592014	1e-36
MAPK1	0.248994	9.8742e-09	0.404633	0.000216765	0.506627	5.38264e-13
CDK2	0.248444	1.0665e-08	0.347304	0.00171307	0.379376	1.76605e-07
SPEN	0.248329	1.08381e-08	0.354544	0.00134663	0.441846	6.65209e-10
NLN	0.248199	1.10373e-08	0.357551	0.00121653	0.599897	8.86118e-19
GCC2	0.248167	1.10858e-08	0.365754	0.000917332	0.472301	2.81792e-11
SNX6	0.245315	1.64742e-08	0.388296	0.000406138	0.613274	9.05211e-20
CTDSP2	0.244477	1.84903e-08	0.288149	0.0100192	0.442802	6.05216e-10
EDEM1	0.244077	1.95345e-08	0.33496	0.00254937	0.353917	1.48289e-06
WDR47	0.244069	1.95571e-08	0.370613	0.000773367	0.396347	4.33456e-08
FRMD6	0.24365	2.07129e-08	0.367848	0.000852554	0.592816	2.84043e-18
METTL8	0.243621	2.07958e-08	0.289946	0.00954333	0.296143	5.97983e-05
SCYL2	0.243523	2.10752e-08	0.275904	0.0138483	0.494183	2.37884e-12
ADSS	0.242464	2.43577e-08	0.452513	2.82761e-05	0.411479	1.15709e-08
PIAS3	0.241656	2.71862e-08	0.331881	0.00280824	0.344512	2.88277e-06
DPAGT1	0.241307	2.85045e-08	0.324213	0.00355791	0.212749	0.00435622
NCBP1	0.241306	2.85095e-08	0.322158	0.00378702	0.188401	0.0117868
RSC1A1	0.240378	3.23253e-08	0.485644	5.7153e-06	0.557919	5.95449e-16
MFAP3	0.240288	3.27179e-08	0.377208	0.000610802	0.457317	1.38803e-10
ENDOD1	0.239067	3.85651e-08	0.298823	0.00747113	0.431781	1.76915e-09
MFHAS1	0.238693	4.05497e-08	0.551711	1.36459e-07	0.42185	4.50272e-09
ENTPD5	0.238498	4.16208e-08	0.309071	0.00557977	0.340601	3.77803e-06
PPP2R5C	0.238174	4.347e-08	0.307903	0.00577153	0.221336	0.00298673
CHUK	0.237181	4.96244e-08	0.276233	0.0137309	0.208319	0.00526393
FKBP9L	0.236295	5.58266e-08	0.326793	0.00328779	0.322587	1.25601e-05
WDR92	0.233519	8.04857e-08	0.337687	0.00233826	0.203803	0.00636017
WT1	0.233313	8.26925e-08	0.289206	0.0097367	0.194509	0.00927678
SPTLC2	0.231212	1.0871e-07	0.348787	0.00163142	0.495321	1e-36
KIAA1958	0.231166	1.09367e-07	0.330518	0.00293017	0.230912	0.00197451
PRSS23	0.230665	1.16687e-07	0.406943	0.000197827	0.410438	1.73343e-08
ULBP3	0.230168	1.24417e-07	0.303427	0.0065611	0.277894	0.000182851
AKAP2	0.229642	1.33141e-07	0.31293	0.004986	0.457722	1.33077e-10
GTF2H3	0.229225	1.4047e-07	0.342531	0.00200153	0.483918	7.75325e-12
FOSL2	0.229083	1.43071e-07	0.376185	0.000633768	0.521745	1e-36
SYTL2	0.22889	1.46641e-07	0.317713	0.00432799	0.20492	0.00607158
CBL	0.226498	1.98972e-07	0.490415	4.47675e-06	0.559647	4.63732e-16
ASAP1	0.226359	2.02507e-07	0.400589	0.000253975	0.50113	1e-36
ACTN1	0.223985	2.73151e-07	0.493543	3.8067e-06	0.467503	4.73518e-11
EGLN1	0.223784	2.80133e-07	0.31523	0.00465921	0.242542	0.00110645
PCYOX1	0.223568	2.87789e-07	0.43697	5.66507e-05	0.400759	3.93833e-08
LOC729020	0.221814	3.58118e-07	0.45243	2.8383e-05	0.576169	3.93747e-17
ATF6	0.22142	3.76071e-07	0.533733	4.0821e-07	0.363901	5.94163e-07
ITCH	0.220933	3.99408e-07	0.302511	0.00673395	0.538776	1e-36
NCEH1	0.217988	5.73366e-07	0.364415	0.000961071	0.452325	3.43437e-10
ZNF611	0.217784	5.87769e-07	0.288211	0.0100023	0.338287	3.867e-06
ZNF551	0.217402	6.15772e-07	0.417885	0.000127135	0.256867	0.000537866
DAG1	0.217327	6.21409e-07	0.385302	0.000454094	0.222156	0.00293596
PDIA4	0.217024	6.44709e-07	0.358098	0.00119409	0.258689	0.00048927
BCORL1	0.216601	6.78648e-07	0.471939	1.12991e-05	0.277452	0.000187376
ACTR2	0.215511	7.74091e-07	0.338673	0.00226587	0.508672	4.19231e-13
FUBP1	0.21527	7.96858e-07	0.327292	0.00323771	0.445664	4.55183e-10
RNF115	0.214141	9.12559e-07	0.381662	0.000519333	0.326559	8.63811e-06
FAM38A	0.213815	9.4879e-07	0.310629	0.00533286	0.224756	0.00261357
WDR69	0.212148	1.15703e-06	0.389796	0.000383891	0.212567	0.00439058
RERE	0.212004	1.17703e-06	0.397169	0.000289941	0.195756	0.00882652
EXT1	0.211355	1.27093e-06	0.301769	0.00687698	0.363415	6.16621e-07
GPD2	0.207908	1.90308e-06	0.276817	0.0135245	0.477995	1.50602e-11
MAB21L2	0.207497	1.99609e-06	0.296597	0.0079497	0.313372	2.05131e-05
ADAM12	0.207322	2.03679e-06	0.298872	0.00746095	0.358494	1.06508e-06
ADAR	0.206018	2.36778e-06	0.339464	0.00220925	0.312914	2.3245e-05
BTBD8	0.205803	2.42699e-06	0.395602	0.00030793	0.442439	6.27343e-10
IDE	0.205279	2.57739e-06	0.424202	9.78089e-05	0.466213	7.43696e-11
RANBP2	0.204827	2.71441e-06	0.348909	0.00162487	0.295258	6.30638e-05
NACC2	0.20332	3.22315e-06	0.33227	0.00277425	0.22755	0.00230328
LRIG2	0.202259	3.63461e-06	0.337102	0.00238213	0.398379	3.64399e-08
DOCK1	0.202202	3.658e-06	0.449555	3.23579e-05	0.457502	1.36156e-10
SLC30A6	0.202004	3.74077e-06	0.388004	0.000410604	0.537999	1e-36
HN1L	0.201767	3.84194e-06	0.342896	0.00197802	0.254371	0.000611717
UGCG	0.200579	4.39061e-06	0.43955	5.05957e-05	0.554373	1e-36
ADAMTSL1	0.199037	5.21486e-06	0.286676	0.0104245	0.212616	0.00438127
TRIP11	0.198013	5.84189e-06	0.456225	2.38312e-05	0.465563	5.82756e-11
2020-09-02	0.197162	6.41729e-06	0.328887	0.00308225	0.548772	1e-36
CSNK1G1	0.196581	6.83986e-06	0.415356	0.000141005	0.371223	4.13352e-07
MYSM1	0.19626	7.085e-06	0.378047	0.000592508	0.448756	4.95104e-10
EIF2C4	0.196258	7.08677e-06	0.282404	0.0116821	0.398365	4.80528e-08
CLOCK	0.195391	7.79167e-06	0.330566	0.00292573	0.518647	1e-36
INPP4B	0.194436	8.64527e-06	0.324225	0.00355659	0.464083	9.54107e-11
OSBPL10	0.193778	9.28478e-06	0.288015	0.0100555	0.33685	4.88103e-06
MYADM	0.191994	1.12517e-05	0.310461	0.00535909	0.196512	0.00856341
SLC28A3	0.191765	1.15315e-05	0.317851	0.0043103	0.423646	3.81136e-09
GAS2L3	0.191124	1.23491e-05	0.276269	0.013718	0.389084	7.98435e-08
FER	0.189929	1.40241e-05	0.274638	0.0143084	0.614862	1e-36
EDEM3	0.188152	1.69181e-05	0.431894	7.05702e-05	0.243779	0.00107379
EML4	0.187546	1.80292e-05	0.284375	0.0110862	0.251075	0.000749567
EXT2	0.187171	1.87499e-05	0.460473	1.95477e-05	0.418555	6.09832e-09
NCAPD2	0.186453	2.02096e-05	0.282477	0.0116596	0.198974	0.00775363
TM7SF3	0.186292	2.05521e-05	0.332404	0.00276265	0.215532	0.00392634
POLD3	0.18604	2.1097e-05	0.290761	0.00933399	0.361767	6.98914e-07
APLP2	0.183977	2.61134e-05	0.360667	0.0010938	0.498711	1.39501e-12
TOR1AIP2	0.18174	3.28216e-05	0.417508	0.000129121	0.552606	1.2731e-15
IARS2	0.181497	3.36399e-05	0.308696	0.00564076	0.403194	2.40415e-08
FAM83G	0.181389	3.40089e-05	0.316849	0.00444082	0.248833	0.000838049
NBEAL1	0.180071	3.88541e-05	0.590343	1.02805e-08	0.568238	1e-36
FCF1	0.17907	4.29616e-05	0.367263	0.0008702	0.531511	2.28665e-14
FAM63B	0.176855	5.356e-05	0.315303	0.00464916	0.694363	6.09594e-27
DEK	0.176435	5.58321e-05	0.434633	6.27084e-05	0.488797	4.44362e-12
HS3ST3B1	0.176234	5.69472e-05	0.333844	0.00264064	0.191577	0.0105108
CXorf38	0.175418	6.17113e-05	0.350868	0.00152273	0.412927	1.01616e-08
NPEPPS	0.174832	6.53601e-05	0.398143	0.000279253	0.411706	1.13381e-08
CLPX	0.173848	7.19452e-05	0.330737	0.00291026	0.440201	7.82301e-10
ATXN1	0.173484	7.45372e-05	0.350187	0.00155758	0.489376	4.15724e-12
PDIA6	0.172684	8.05442e-05	0.448947	3.32631e-05	0.225378	0.00254145
TNFAIP6	0.172185	8.45196e-05	0.296148	0.00804944	0.356449	1.23554e-06
SNX19	0.172035	8.57502e-05	0.374652	0.000669696	0.403823	2.27594e-08
RPE	0.171271	9.22913e-05	0.389002	0.000395529	0.550651	1e-36
NUP205	0.170987	9.48354e-05	0.365304	0.000931838	0.324253	1.12733e-05
STAM2	0.17067	9.77546e-05	0.406431	0.000201881	0.429246	3.24593e-09
MOSPD2	0.170275	0.000101512	0.300113	0.00720554	0.53403	1.63669e-14
ASXL2	0.169052	0.00011403	0.450943	3.03791e-05	0.551104	1e-36
FKBP14	0.167619	0.000130546	0.52172	8.20066e-07	0.483792	7.86419e-12
SPAG9	0.167472	0.000132357	0.540869	2.66258e-07	0.420505	7.17187e-09
CPD	0.16736	0.000133757	0.345063	0.00184351	0.309702	2.59091e-05
RECQL	0.166214	0.000148887	0.50227	2.40097e-06	0.475229	2.04482e-11
USP28	0.165792	0.00015486	0.33213	0.00278642	0.408768	1.4731e-08
LHX9	0.165618	0.00015738	0.434521	6.30117e-05	0.26076	0.000438967
MAN1A2	0.165264	0.000162639	0.479707	7.70594e-06	0.473656	2.90771e-11
PTPRG	0.164564	0.00017353	0.385046	0.000458419	0.535667	1e-36
EPPK1	0.164335	0.000177227	0.303357	0.0065742	0.188732	0.0116365
ASAM	0.163728	0.00018741	0.357319	0.00122611	0.519681	1e-36
PIGN	0.163545	0.000190596	0.278095	0.0130822	0.23255	0.00178606
DPP8	0.163414	0.000192895	0.45596	2.41255e-05	0.488984	4.34893e-12
IL6ST	0.160947	0.000241509	0.456882	2.31157e-05	0.451461	3.75533e-10
COPB1	0.160209	0.000258133	0.535441	3.68868e-07	0.457118	1.41696e-10
ITGA9	0.159921	0.000264904	0.326002	0.0033686	0.404304	2.92486e-08
RANBP9	0.159738	0.000269299	0.27818	0.0130532	0.396322	5.68754e-08
GMEB1	0.157755	0.000321466	0.556287	1.02175e-07	0.372122	3.14353e-07
LOC284441	0.157208	0.000337438	0.517217	1.05792e-06	0.56022	4.26663e-16
NCRNA00189	0.156936	0.00034564	0.29941	0.00734918	0.209312	0.00504694
ACTR3	0.156561	0.000357276	0.299286	0.00737494	0.471445	3.89619e-11
PTPLB	0.156319	0.00036497	0.331625	0.00283075	0.593061	1e-36
SKIL	0.15551	0.00039183	0.31069	0.00532341	0.532324	1e-36
LOC729176	0.15549	0.000392495	0.372932	0.000712192	0.421935	4.46739e-09
GLUD2	0.153785	0.000455352	0.293395	0.00868516	0.50942	1e-36
DENND4A	0.153485	0.000467338	0.371353	0.000753337	0.299847	5.17133e-05
STT3A	0.153282	0.000475607	0.649448	9.50613e-11	0.40222	2.61654e-08
USP14	0.152554	0.000506419	0.429363	7.86416e-05	0.37608	2.29901e-07
SMNDC1	0.152277	0.000518636	0.296488	0.00797375	0.445605	6.79358e-10
ZFX	0.151014	0.000577803	0.303241	0.00659583	0.275347	0.000210359
DDI2	0.151003	0.000578374	0.515586	1.15907e-06	0.536716	1e-36
URB1	0.149891	0.000635654	0.280006	0.0124443	0.258524	0.000493496
MFI2	0.149705	0.000645757	0.289127	0.0097577	0.207512	0.00544655
ADNP2	0.14948	0.000658147	0.326647	0.00330258	0.318618	1.46125e-05
MFN1	0.148796	0.000697137	0.302913	0.00665767	0.361026	8.85005e-07
PARD3	0.148163	0.000735174	0.407429	0.000194035	0.255342	0.000581958
HAUS6	0.145422	0.000923095	0.362748	0.00101819	0.264493	0.000376696
VPS13C	0.145198	0.000940311	0.295658	0.00815931	0.283881	0.000123
TNFRSF9	0.144695	0.000979946	0.306447	0.0060187	0.242105	0.00113032
ERN1	0.144576	0.000989553	0.419662	0.000118156	0.281584	0.000148907
SUMO4	0.144091	0.00102954	0.318108	0.00427728	0.200292	0.0073485
DLAT	0.143922	0.00104382	0.277937	0.0131363	0.593433	2.56945e-18
NFRKB	0.143826	0.00105205	0.420316	0.000115003	0.198442	0.00792251
LNPEP	0.143179	0.00110894	0.556494	1.00837e-07	0.529054	1e-36
ANKRD44	0.142457	0.00117567	0.463638	1.68361e-05	0.227957	0.00226105
LUM	0.142324	0.00118838	0.319821	0.00406344	0.307833	3.18601e-05
ELK4	0.141023	0.00131941	0.470174	1.23096e-05	0.48074	9.93796e-12
ALG10	0.140836	0.0013393	0.306296	0.00604472	0.414332	1.23662e-08
VPS13B	0.139701	0.00146611	0.279215	0.012705	0.457691	1.94627e-10
KDM5A	0.137938	0.00168504	0.387383	0.000420243	0.413248	9.87234e-09
TMPPE	0.137829	0.00169945	0.411361	0.000165784	0.446407	6.27133e-10
THBS1	0.137811	0.00170183	0.302414	0.00675256	0.420137	7.41119e-09
RAB3GAP1	0.137028	0.00180938	0.393651	0.00033176	0.482462	9.13819e-12
TM9SF2	0.136615	0.00186851	0.347375	0.00170908	0.325868	1.0146e-05
RUNDC2A	0.136224	0.00192626	0.463247	1.71505e-05	0.381828	1.82301e-07
BTBD1	0.135873	0.00197931	0.388758	0.000399158	0.284541	0.000118418
ROCK2	0.134608	0.00218211	0.57949	2.19917e-08	0.537668	1.00488e-14
CLDN1	0.134608	0.00218224	0.281698	0.0119022	0.310142	2.76271e-05
C1orf187	0.133864	0.00231015	0.452776	2.79368e-05	0.261523	0.000421675
MRE11A	0.133578	0.00236119	0.623535	8.36259e-10	0.568844	1.19534e-16
SLC2A1	0.133202	0.00242983	0.431882	7.06071e-05	0.228006	0.00225601
ACVR1	0.133044	0.00245924	0.299383	0.00735483	0.543201	4.73086e-15
SESTD1	0.132197	0.00262223	0.38232	0.000506952	0.548646	2.2237e-15
FMNL2	0.132013	0.00265896	0.319529	0.00409923	0.415075	8.37218e-09
SPTY2D1	0.131593	0.00274434	0.430945	7.35025e-05	0.609864	1.63601e-19
NFIL3	0.130527	0.00297288	0.428486	8.16293e-05	0.244602	0.000999989
TNFAIP8L1	0.130479	0.00298354	0.297521	0.0077479	0.377801	2.00399e-07
NUP133	0.127662	0.00367508	0.387225	0.000422733	0.192094	0.0102063
MGC87042	0.12595	0.00416328	0.420795	0.000112742	0.236121	0.0015085
CEP350	0.125923	0.00417134	0.38501	0.00045904	0.407334	2.26185e-08
SLK	0.125579	0.00427652	0.457187	2.27912e-05	0.564453	2.29543e-16
C14orf37	0.124017	0.00478452	0.307879	0.00577559	0.231579	0.00186911
RNF217	0.123737	0.00488119	0.32285	0.00370846	0.454593	1.8395e-10
FOXN3	0.123397	0.0050007	0.292214	0.008971	0.373432	2.83564e-07
CREB1	0.122549	0.00531113	0.310388	0.00537049	0.515976	1.69309e-13
RALGAPA2	0.120765	0.00602043	0.351088	0.00151168	0.371501	3.30053e-07
CRK	0.120115	0.00629969	0.406212	0.000203642	0.414814	8.57183e-09
COL5A2	0.118524	0.00703194	0.285008	0.0109006	0.434315	1.38715e-09
RAB30	0.117969	0.0073051	0.593313	8.30833e-09	0.297997	5.34638e-05
PPP4R2	0.117413	0.00758753	0.432612	6.84247e-05	0.619343	3.10155e-20
PIAS1	0.116868	0.00787434	0.375151	0.000657807	0.277828	0.000183519
AQP9	0.116446	0.00810336	0.277277	0.0133639	0.272163	0.000237709
NUP153	0.116436	0.00810881	0.408647	0.000184847	0.366897	5.7268e-07
COPA	0.115899	0.00840838	0.342567	0.00199917	0.339705	3.50101e-06
EPRS	0.114453	0.00926465	0.414891	0.000143703	0.29577	6.11521e-05
DYNC1I2	0.113162	0.0100942	0.398021	0.000280569	0.616999	1e-36
ASH1L	0.113135	0.0101126	0.421293	0.000110434	0.444501	7.58001e-10
STAG1	0.111796	0.0110431	0.500721	2.60804e-06	0.565555	1.95048e-16
PATL1	0.110465	0.0120429	0.494164	3.68546e-06	0.597444	1.33092e-18
MBOAT2	0.110345	0.0121365	0.281892	0.0118411	0.272315	0.000235729
CDC14C	0.109348	0.0129424	0.370702	0.000770937	0.415899	7.7695e-09
RFX3	0.108025	0.0140852	0.458543	2.13958e-05	0.31909	1.41685e-05
PRKDC	0.107729	0.0143521	0.43142	7.20225e-05	0.55855	1e-36
