# Supplementary material for: Gene Regulation Network of Prognostic Biomarker YAP1 in Human Cancers: An Integrated Bioinformatics Study
Source: Pathol Oncol Res. 2021 Jun 11;27:1609768. doi: 10.3389/pore.2021.1609768 (PMC8262238; doi:10.3389/pore.2021.1609768)
Supplement: Supplementary file 2 [file Table3.XLSX]

## Sheet: Sheet1
Gene Symbol	Gene Ensembl ID	Entrez Gene ID	Gene Description	GO annotation	IMPI	Mitocarta	gene organism	gene chromosome	Gene encoded in the mitogenome	Gene Phenotype recorded
POLDIP2	ENSG00000004142	26073	DNA polymerase delta interacting protein 2	TRUE	Known mitochondrial	TRUE	H. sapiens	17	FALSE	TRUE
NDUFAB1	ENSG00000004779	4706	NADH:ubiquinone oxidoreductase subunit AB1	TRUE	Known mitochondrial	TRUE	H. sapiens	16	FALSE	TRUE
UQCRC1	ENSG00000010256	7384	ubiquinol-cytochrome c reductase core protein 1	TRUE	Known mitochondrial	TRUE	H. sapiens	3	FALSE	TRUE
HAGH	ENSG00000063854	3029	hydroxyacylglutathione hydrolase	TRUE	Known mitochondrial	TRUE	H. sapiens	16	FALSE	TRUE
IARS2	ENSG00000067704	55699	isoleucyl-tRNA synthetase 2, mitochondrial	TRUE	Known mitochondrial	TRUE	H. sapiens	1	FALSE	TRUE
IDH3G	ENSG00000067829	3421	isocitrate dehydrogenase 3 (NAD(+)) gamma	TRUE	Known mitochondrial	TRUE	H. sapiens	X	FALSE	TRUE
MRPS34	ENSG00000074071	65993	mitochondrial ribosomal protein S34	TRUE	Known mitochondrial	TRUE	H. sapiens	16	FALSE	TRUE
SLC25A43	ENSG00000077713	203427	solute carrier family 25 member 43	TRUE	Known mitochondrial	TRUE	H. sapiens	X	FALSE	FALSE
MRPL28	ENSG00000086504	10573	mitochondrial ribosomal protein L28	TRUE	Known mitochondrial	TRUE	H. sapiens	16	FALSE	TRUE
MRPS33	ENSG00000090263	51650	mitochondrial ribosomal protein S33	TRUE	Known mitochondrial	TRUE	H. sapiens	7	FALSE	TRUE
ATP5F1D	ENSG00000099624	513	ATP synthase F1 subunit delta	TRUE	Known mitochondrial	TRUE	H. sapiens	19	FALSE	TRUE
TIMM13	ENSG00000099800	26517	translocase of inner mitochondrial membrane 13	TRUE	Known mitochondrial	TRUE	H. sapiens	19	FALSE	FALSE
TXN2	ENSG00000100348	25828	thioredoxin 2	TRUE	Known mitochondrial	TRUE	H. sapiens	22	FALSE	TRUE
UQCC1	ENSG00000101019	55245	ubiquinol-cytochrome c reductase complex assembly factor 1	TRUE	Known mitochondrial	TRUE	H. sapiens	20	FALSE	TRUE
NDUFAF5	ENSG00000101247	79133	NADH:ubiquinone oxidoreductase complex assembly factor 5	TRUE	Known mitochondrial	TRUE	H. sapiens	20	FALSE	TRUE
IDH3B	ENSG00000101365	3420	isocitrate dehydrogenase 3 (NAD(+)) beta	TRUE	Known mitochondrial	TRUE	H. sapiens	20	FALSE	TRUE
SLC25A14	ENSG00000102078	9016	solute carrier family 25 member 14	TRUE	Known mitochondrial	TRUE	H. sapiens	X	FALSE	TRUE
MRPS31	ENSG00000102738	10240	mitochondrial ribosomal protein S31	TRUE	Known mitochondrial	TRUE	H. sapiens	13	FALSE	TRUE
TIMM44	ENSG00000104980	10469	translocase of inner mitochondrial membrane 44	TRUE	Known mitochondrial	TRUE	H. sapiens	19	FALSE	TRUE
FKBP8	ENSG00000105701	23770	FK506 binding protein 8	TRUE	Known mitochondrial	TRUE	H. sapiens	19	FALSE	TRUE
MRPL32	ENSG00000106591	64983	mitochondrial ribosomal protein L32	TRUE	Known mitochondrial	TRUE	H. sapiens	7	FALSE	FALSE
PPIF	ENSG00000108179	10105	peptidylprolyl isomerase F	TRUE	Known mitochondrial	TRUE	H. sapiens	10	FALSE	TRUE
C1QBP	ENSG00000108561	708	complement C1q binding protein	TRUE	Known mitochondrial	TRUE	H. sapiens	17	FALSE	TRUE
MRPL27	ENSG00000108826	51264	mitochondrial ribosomal protein L27	TRUE	Known mitochondrial	TRUE	H. sapiens	17	FALSE	FALSE
MRPL18	ENSG00000112110	29074	mitochondrial ribosomal protein L18	TRUE	Known mitochondrial	TRUE	H. sapiens	6	FALSE	TRUE
COX7A2	ENSG00000112695	1347	cytochrome c oxidase subunit 7A2	TRUE	Known mitochondrial	TRUE	H. sapiens	6	FALSE	TRUE
DGUOK	ENSG00000114956	1716	deoxyguanosine kinase	TRUE	Known mitochondrial	TRUE	H. sapiens	2	FALSE	TRUE
GPD2	ENSG00000115159	2820	glycerol-3-phosphate dehydrogenase 2	TRUE	Known mitochondrial	TRUE	H. sapiens	2	FALSE	TRUE
NDUFS7	ENSG00000115286	374291	NADH:ubiquinone oxidoreductase core subunit S7	TRUE	Known mitochondrial	TRUE	H. sapiens	19	FALSE	TRUE
NDUFA8	ENSG00000119421	4702	NADH:ubiquinone oxidoreductase subunit A8	TRUE	Known mitochondrial	TRUE	H. sapiens	9	FALSE	TRUE
SLIRP	ENSG00000119705	81892	SRA stem-loop interacting RNA binding protein	TRUE	Known mitochondrial	TRUE	H. sapiens	14	FALSE	TRUE
COQ6	ENSG00000119723	51004	coenzyme Q6, monooxygenase	TRUE	Known mitochondrial	TRUE	H. sapiens	14	FALSE	TRUE
IDE	ENSG00000119912	3416	insulin degrading enzyme	TRUE	Known mitochondrial	TRUE	H. sapiens	10	FALSE	TRUE
MTERF2	ENSG00000120832	80298	mitochondrial transcription termination factor 2	TRUE	Known mitochondrial	TRUE	H. sapiens	12	FALSE	FALSE
LIAS	ENSG00000121897	11019	lipoic acid synthetase	TRUE	Known mitochondrial	TRUE	H. sapiens	4	FALSE	TRUE
MRPS2	ENSG00000122140	51116	mitochondrial ribosomal protein S2	TRUE	Known mitochondrial	TRUE	H. sapiens	9	FALSE	TRUE
NLN	ENSG00000123213		neurolysin	TRUE	Known mitochondrial	TRUE	H. sapiens	5	FALSE	FALSE
TSFM	ENSG00000123297	10102	Ts translation elongation factor, mitochondrial	TRUE	Known mitochondrial	TRUE	H. sapiens	12	FALSE	TRUE
NDUFAF4	ENSG00000123545	29078	NADH:ubiquinone oxidoreductase complex assembly factor 4	TRUE	Known mitochondrial	TRUE	H. sapiens	6	FALSE	TRUE
CHCHD5	ENSG00000125611	84269	coiled-coil-helix-coiled-coil-helix domain containing 5	TRUE	Known mitochondrial	TRUE	H. sapiens	2	FALSE	FALSE
MRPS26	ENSG00000125901	64949	mitochondrial ribosomal protein S26	TRUE	Known mitochondrial	TRUE	H. sapiens	20	FALSE	FALSE
PRDX5	ENSG00000126432	25824	peroxiredoxin 5	TRUE	Known mitochondrial	TRUE	H. sapiens	11	FALSE	FALSE
TIMM17B	ENSG00000126768	10245	translocase of inner mitochondrial membrane 17B	TRUE	Known mitochondrial	TRUE	H. sapiens	X	FALSE	TRUE
COX7C	ENSG00000127184	1350	cytochrome c oxidase subunit 7C	TRUE	Known mitochondrial	TRUE	H. sapiens	5	FALSE	TRUE
RTN4IP1	ENSG00000130347	84816	reticulon 4 interacting protein 1	TRUE	Known mitochondrial	TRUE	H. sapiens	6	FALSE	TRUE
C12orf65	ENSG00000130921	91574	chromosome 12 open reading frame 65	TRUE	Known mitochondrial	TRUE	H. sapiens	12	FALSE	TRUE
COX4I2	ENSG00000131055	84701	cytochrome c oxidase subunit 4I2	TRUE	Known mitochondrial	TRUE	H. sapiens	20	FALSE	TRUE
COX4I1	ENSG00000131143	1327	cytochrome c oxidase subunit 4I1	TRUE	Known mitochondrial	TRUE	H. sapiens	16	FALSE	TRUE
COX7B	ENSG00000131174	1349	cytochrome c oxidase subunit 7B	TRUE	Known mitochondrial	TRUE	H. sapiens	X	FALSE	TRUE
MRPS25	ENSG00000131368	64432	mitochondrial ribosomal protein S25	TRUE	Known mitochondrial	TRUE	H. sapiens	3	FALSE	FALSE
PDHA1	ENSG00000131828	5160	pyruvate dehydrogenase E1 alpha 1 subunit	TRUE	Known mitochondrial	TRUE	H. sapiens	X	FALSE	TRUE
COX16	ENSG00000133983	51241	COX16, cytochrome c oxidase assembly homolog	TRUE	Known mitochondrial	TRUE	H. sapiens	14	FALSE	TRUE
ATP5MC2	ENSG00000135390	517	ATP synthase membrane subunit c locus 2	TRUE	Known mitochondrial	TRUE	H. sapiens	12	FALSE	TRUE
RAB11FIP5	ENSG00000135631	26056	RAB11 family interacting protein 5	TRUE	Known mitochondrial	TRUE	H. sapiens	2	FALSE	TRUE
COX5B	ENSG00000135940	1329	cytochrome c oxidase subunit 5B	TRUE	Known mitochondrial	TRUE	H. sapiens	2	FALSE	TRUE
COX17	ENSG00000138495	10063	COX17, cytochrome c oxidase copper chaperone	TRUE	Known mitochondrial	TRUE	H. sapiens	3	FALSE	FALSE
MMAB	ENSG00000139428	326625	methylmalonic aciduria (cobalamin deficiency) cblB type	TRUE	Known mitochondrial	TRUE	H. sapiens	12	FALSE	TRUE
C12orf10	ENSG00000139637		chromosome 12 open reading frame 10	TRUE	Known mitochondrial	TRUE	H. sapiens	12	FALSE	TRUE
NDUFB10	ENSG00000140990	4716	NADH:ubiquinone oxidoreductase subunit B10	TRUE	Known mitochondrial	TRUE	H. sapiens	16	FALSE	FALSE
MRPL24	ENSG00000143314	79590	mitochondrial ribosomal protein L24	TRUE	Known mitochondrial	TRUE	H. sapiens	1	FALSE	TRUE
SLC25A38	ENSG00000144659	54977	solute carrier family 25 member 38	TRUE	Known mitochondrial	TRUE	H. sapiens	3	FALSE	TRUE
ABHD10	ENSG00000144827	55347	abhydrolase domain containing 10	TRUE	Known mitochondrial	TRUE	H. sapiens	3	FALSE	TRUE
NDUFS6	ENSG00000145494	4726	NADH:ubiquinone oxidoreductase subunit S6	TRUE	Known mitochondrial	TRUE	H. sapiens	5	FALSE	TRUE
HIGD2A	ENSG00000146066	192286	HIG1 hypoxia inducible domain family member 2A	TRUE	Known mitochondrial	TRUE	H. sapiens	5	FALSE	FALSE
NDUFB11	ENSG00000147123	54539	NADH:ubiquinone oxidoreductase subunit B11	TRUE	Known mitochondrial	TRUE	H. sapiens	X	FALSE	TRUE
STAR	ENSG00000147465	6770	steroidogenic acute regulatory protein	TRUE	Known mitochondrial	TRUE	H. sapiens	8	FALSE	TRUE
MRPS28	ENSG00000147586	28957	mitochondrial ribosomal protein S28	TRUE	Known mitochondrial	TRUE	H. sapiens	8	FALSE	TRUE
NDUFB9	ENSG00000147684	4715	NADH:ubiquinone oxidoreductase subunit B9	TRUE	Known mitochondrial	TRUE	H. sapiens	8	FALSE	TRUE
AK3	ENSG00000147853	50808	adenylate kinase 3	TRUE	Known mitochondrial	TRUE	H. sapiens	9	FALSE	FALSE
PTGES2	ENSG00000148334	80142	prostaglandin E synthase 2	TRUE	Known mitochondrial	TRUE	H. sapiens	9	FALSE	TRUE
IMMP1L	ENSG00000148950	196294	inner mitochondrial membrane peptidase subunit 1	TRUE	Known mitochondrial	TRUE	H. sapiens	11	FALSE	FALSE
DLAT	ENSG00000150768	1737	dihydrolipoamide S-acetyltransferase	TRUE	Known mitochondrial	TRUE	H. sapiens	11	FALSE	TRUE
SLC25A27	ENSG00000153291	9481	solute carrier family 25 member 27	TRUE	Known mitochondrial	TRUE	H. sapiens	6	FALSE	FALSE
ATP5MPL	ENSG00000156411	9556	ATP synthase membrane subunit 6.8PL	TRUE	Known mitochondrial	TRUE	H. sapiens	14	FALSE	TRUE
UQCRB	ENSG00000156467	7381	ubiquinol-cytochrome c reductase binding protein	TRUE	Known mitochondrial	TRUE	H. sapiens	8	FALSE	TRUE
MALSU1	ENSG00000156928	115416	mitochondrial assembly of ribosomal large subunit 1	TRUE	Known mitochondrial	TRUE	H. sapiens	7	FALSE	FALSE
RPUSD3	ENSG00000156990	285367	RNA pseudouridylate synthase domain containing 3	TRUE	Known mitochondrial	TRUE	H. sapiens	3	FALSE	FALSE
ATP5MC1	ENSG00000159199	516	ATP synthase membrane subunit c locus 1	TRUE	Known mitochondrial	TRUE	H. sapiens	17	FALSE	TRUE
CHCHD6	ENSG00000159685	84303	coiled-coil-helix-coiled-coil-helix domain containing 6	TRUE	Known mitochondrial	TRUE	H. sapiens	3	FALSE	FALSE
FDXR	ENSG00000161513	2232	ferredoxin reductase	TRUE	Known mitochondrial	TRUE	H. sapiens	17	FALSE	TRUE
AK4	ENSG00000162433	205	adenylate kinase 4	TRUE	Known mitochondrial	TRUE	H. sapiens	1	FALSE	TRUE
NDUFAF2	ENSG00000164182	91942	NADH:ubiquinone oxidoreductase complex assembly factor 2	TRUE	Known mitochondrial	TRUE	H. sapiens	5	FALSE	TRUE
FMC1	ENSG00000164898	154791	formation of mitochondrial complex V assembly factor 1 homolog	TRUE	Known mitochondrial	TRUE	H. sapiens	7	FALSE	FALSE
NDUFB8	ENSG00000166136	4714	NADH:ubiquinone oxidoreductase subunit B8	TRUE	Known mitochondrial	TRUE	H. sapiens	10	FALSE	TRUE
CLPX	ENSG00000166855	10845	caseinolytic mitochondrial matrix peptidase chaperone subunit	TRUE	Known mitochondrial	TRUE	H. sapiens	15	FALSE	TRUE
TRUB2	ENSG00000167112	26995	TruB pseudouridine synthase family member 2	TRUE	Known mitochondrial	TRUE	H. sapiens	9	FALSE	FALSE
MRPL58	ENSG00000167862	3396	mitochondrial ribosomal protein L58	TRUE	Known mitochondrial	TRUE	H. sapiens	17	FALSE	TRUE
LETM1	ENSG00000168924	3954	leucine zipper and EF-hand containing transmembrane protein 1	TRUE	Known mitochondrial	TRUE	H. sapiens	4	FALSE	TRUE
PRELID1	ENSG00000169230	27166	PRELI domain containing 1	TRUE	Known mitochondrial	TRUE	H. sapiens	5	FALSE	FALSE
CLIC4	ENSG00000169504	25932	chloride intracellular channel 4	TRUE	Known mitochondrial	TRUE	H. sapiens	1	FALSE	TRUE
MFN1	ENSG00000171109	55669	mitofusin 1	TRUE	Known mitochondrial	TRUE	H. sapiens	3	FALSE	TRUE
MRM3	ENSG00000171861	55178	mitochondrial rRNA methyltransferase 3	TRUE	Known mitochondrial	TRUE	H. sapiens	17	FALSE	TRUE
CHCHD1	ENSG00000172586	118487	coiled-coil-helix-coiled-coil-helix domain containing 1	TRUE	Known mitochondrial	TRUE	H. sapiens	10	FALSE	FALSE
MRPL57	ENSG00000173141	78988	mitochondrial ribosomal protein L57	TRUE	Known mitochondrial	TRUE	H. sapiens	13	FALSE	TRUE
NDUFA11	ENSG00000174886	126328	NADH:ubiquinone oxidoreductase subunit A11	TRUE	Known mitochondrial	TRUE	H. sapiens	19	FALSE	TRUE
COX8A	ENSG00000176340	1351	cytochrome c oxidase subunit 8A	TRUE	Known mitochondrial	TRUE	H. sapiens	11	FALSE	TRUE
PUS1	ENSG00000177192	80324	pseudouridylate synthase 1	TRUE	Known mitochondrial	TRUE	H. sapiens	12	FALSE	TRUE
TMEM11	ENSG00000178307	8834	transmembrane protein 11	TRUE	Known mitochondrial	TRUE	H. sapiens	17	FALSE	TRUE
COX5A	ENSG00000178741	9377	cytochrome c oxidase subunit 5A	TRUE	Known mitochondrial	TRUE	H. sapiens	15	FALSE	TRUE
CYC1	ENSG00000179091	1537	cytochrome c1	TRUE	Known mitochondrial	TRUE	H. sapiens	8	FALSE	TRUE
GADD45GIP1	ENSG00000179271	90480	GADD45G interacting protein 1	TRUE	Known mitochondrial	TRUE	H. sapiens	19	FALSE	TRUE
SMDT1	ENSG00000183172		single-pass membrane protein with aspartate rich tail 1	TRUE	Known mitochondrial	TRUE	H. sapiens	22	FALSE	FALSE
SFXN4	ENSG00000183605	119559	sideroflexin 4	TRUE	Known mitochondrial	TRUE	H. sapiens	10	FALSE	TRUE
MRPL54	ENSG00000183617	116541	mitochondrial ribosomal protein L54	TRUE	Known mitochondrial	TRUE	H. sapiens	19	FALSE	FALSE
TXNRD2	ENSG00000184470	10587	thioredoxin reductase 2	TRUE	Known mitochondrial	TRUE	H. sapiens	22	FALSE	TRUE
NDUFA12	ENSG00000184752	55967	NADH:ubiquinone oxidoreductase subunit A12	TRUE	Known mitochondrial	TRUE	H. sapiens	12	FALSE	TRUE
NDUFA13	ENSG00000186010	51079	NADH:ubiquinone oxidoreductase subunit A13	TRUE	Known mitochondrial	TRUE	H. sapiens	19	FALSE	TRUE
LONP1	ENSG00000196365	9361	lon peptidase 1, mitochondrial	TRUE	Known mitochondrial	TRUE	H. sapiens	19	FALSE	TRUE
PAM16	ENSG00000217930		presequence translocase associated motor 16	TRUE	Known mitochondrial	TRUE	H. sapiens	16	FALSE	TRUE
CKMT1A	ENSG00000223572		creatine kinase, mitochondrial 1A	TRUE	Known mitochondrial	TRUE	H. sapiens	15	FALSE	FALSE
CKMT1B	ENSG00000237289		creatine kinase, mitochondrial 1B	TRUE	Known mitochondrial	TRUE	H. sapiens	15	FALSE	FALSE
MRPS21	ENSG00000266472	54460	mitochondrial ribosomal protein S21	TRUE	Known mitochondrial	TRUE	H. sapiens	1	FALSE	FALSE
