# Supplementary material for: Gene Regulation Network of Prognostic Biomarker YAP1 in Human Cancers: An Integrated Bioinformatics Study
Source: Pathol Oncol Res. 2021 Jun 11;27:1609768. doi: 10.3389/pore.2021.1609768 (PMC8262238; doi:10.3389/pore.2021.1609768)
Supplement: Supplementary file 5 [file Table4.XLSX]

## Sheet: Sheet1
Table S4. The list of key genes analysed by MCODE
Cluster	Node Status	MCODE Score	Gene Name
Cluster 1	Clustered	14.5588	COX7B
Cluster 1	Clustered	18	MRPL32
Cluster 1	Clustered	18	MRPS31
Cluster 1	Clustered	18	MRPL24
Cluster 1	Clustered	18	MRPL58
Cluster 1	Clustered	18	MRPS28
Cluster 1	Seed	18	CHCHD1
Cluster 1	Clustered	17.4857	ATP5F1D
Cluster 1	Clustered	18	MRPS25
Cluster 1	Clustered	18	MRPL57
Cluster 1	Clustered	18	GADD45GIP1
Cluster 1	Clustered	18	MRPL54
Cluster 1	Clustered	18	MRPS34
Cluster 1	Clustered	18	MRPL18
Cluster 1	Clustered	18	MRPL28
Cluster 1	Clustered	16.44	UQCRC1
Cluster 1	Clustered	18	MRPS21
Cluster 1	Clustered	18	MRPS33
Cluster 1	Clustered	18	MRPS26
Cluster 1	Clustered	18	TSFM
Cluster 1	Clustered	18	MRPS2
Cluster 1	Clustered	14.7059	COX4I2
Cluster 1	Clustered	15.1579	COX8A
Cluster 1	Clustered	16.6421	NDUFA12
Cluster 1	Clustered	16.6421	NDUFA13
Cluster 1	Clustered	18	MRPL27
Cluster 1	Clustered	16.44	NDUFA11
Cluster 1	Clustered	17.4857	NDUFAB1
Cluster 1	Clustered	15.5889	COX7A2
Cluster 1	Clustered	17.4857	NDUFA8
Cluster 1	Clustered	17.4857	NDUFS6
Cluster 1	Clustered	17	NDUFB11
Cluster 1	Clustered	15.8577	UQCRB
Cluster 1	Clustered	16.44	NDUFB8
Cluster 1	Clustered	16.44	NDUFB9
Cluster 1	Clustered	15.7905	COX7C
Cluster 1	Clustered	16.44	COX4I1
Cluster 1	Clustered	17.4857	NDUFB10
Cluster 1	Clustered	16.44	CYC1
Cluster 1	Clustered	16.44	COX5A
Cluster 1	Clustered	16.44	COX5B
Cluster 1	Clustered	16.6421	NDUFS7
Cluster 1	Clustered	15.8954	ATP5MC2
Cluster 1	Clustered	16.5526	ATP5MC1
Cluster 2	Clustered	5.78571	PAM16
Cluster 2	Clustered	5.78571	TIMM44
Cluster 2	Clustered	5.78571	TIMM17B
Cluster 2	Clustered	6	TIMM13
Cluster 2	Seed	7	IDH3G
Cluster 3	Clustered	12.8762	NDUFAF2
Cluster 3	Clustered	12.8762	NDUFAF4
Cluster 3	Seed	13	NDUFAF5
