# Supplementary material for: Gene Regulation Network of Prognostic Biomarker YAP1 in Human Cancers: An Integrated Bioinformatics Study
Source: Pathol Oncol Res. 2021 Jun 11;27:1609768. doi: 10.3389/pore.2021.1609768 (PMC8262238; doi:10.3389/pore.2021.1609768)
Supplement: Supplementary file 6 [file Table1.XLSX]

## Sheet: Sheet1
Table. S1. Genes negatively associated with the YAP1 expression level in tumors
Gene Symbol	LGG			ACC		PAAD
	Statistic	P-value	Statistic	P-value	Statistic	P-value
GDAP1L1	-0.633807	2.56515e-59	-0.348799	0.00163076	-0.390921	6.85115e-08
SRRM3	-0.612302	2.06274e-54	-0.42907	7.96261e-05	-0.300124	5.08643e-05
MMP24	-0.603685	1.4996e-52	-0.386832	0.000428979	-0.37537	3.01108e-07
MYT1	-0.600151	8.37888e-52	-0.382137	0.000510364	-0.316317	1.69693e-05
AARSD1	-0.594872	1.0519e-50	-0.297776	0.00769288	-0.391773	8.24583e-08
RNF113A	-0.590572	7.98324e-50	-0.332954	0.00271547	-0.470998	3.24704e-11
TXNRD2	-0.575235	8.64505e-47	-0.29225	0.00896204	-0.494067	2.41134e-12
RNFT2	-0.570766	6.18222e-46	-0.340011	0.00217079	-0.475929	1.89304e-11
P2RX6	-0.563311	1.54042e-44	-0.277099	0.0134259	-0.513284	2.37084e-13
DHPS	-0.557254	1.97946e-43	-0.287199	0.0102788	-0.56628	1.7517e-16
RUNDC3A	-0.556095	3.20643e-43	-0.27958	0.0125841	-0.371406	4.0765e-07
LOC145837	-0.554449	6.34236e-43	-0.449436	3.25326e-05	-0.285646	0.000111093
BEX1	-0.550736	2.91485e-42	-0.435059	6.15612e-05	-0.290917	8.74879e-05
RAB3C	-0.544435	3.71108e-41	-0.276911	0.0134913	-0.323735	1.04314e-05
LOC282997	-0.528266	1.99748e-38	-0.278351	0.0129952	-0.398707	3.54297e-08
GRIPAP1	-0.524921	7.03582e-38	-0.357684	0.00121101	-0.422837	5.81937e-09
C12orf34	-0.506377	5.90191e-35	-0.426709	8.8013e-05	-0.407936	2.14854e-08
SCAMP5	-0.497331	1.35901e-33	-0.348799	0.00163076	-0.402261	3.47329e-08
C12orf47	-0.497282	1.38224e-33	-0.411848	0.000162563	-0.429375	2.22474e-09
RPAIN	-0.492537	6.9005e-33	-0.373751	0.000691652	-0.531805	2.19939e-14
FAM155B	-0.489106	2.17317e-32	-0.311384	0.00521678	-0.267728	0.000317439
POLR2F	-0.488127	3.00812e-32	-0.308731	0.00563511	-0.309304	2.65698e-05
CKMT1B	-0.485854	6.36946e-32	-0.400161	0.000258244	-0.220028	0.00316627
PRMT7	-0.484454	1.00848e-31	-0.364878	0.000945751	-0.523165	6.78867e-14
STAR	-0.48362	1.32461e-31	-0.436714	5.72858e-05	-0.28458	0.000125781
CSRP2BP	-0.478487	6.98039e-31	-0.352852	0.00142526	-0.252312	0.000679576
PQBP1	-0.478299	7.4137e-31	-0.501406	2.51452e-06	-0.509967	1e-36
PRPF6	-0.476291	1.40882e-30	-0.327499	0.00321715	-0.36833	4.22563e-07
ZNF668	-0.474011	2.90591e-30	-0.278046	0.0130988	-0.323625	1.05084e-05
IDH3G	-0.467765	2.0537e-29	-0.40295	0.000231589	-0.433214	1.54218e-09
RIC3	-0.465909	3.64418e-29	-0.316666	0.00446499	-0.265353	0.000343989
NPRL3	-0.465602	4.00566e-29	-0.285787	0.0106759	-0.371212	4.13686e-07
HARS	-0.462546	1.02069e-28	-0.317494	0.00435635	-0.349981	1.67815e-06
MCTS1	-0.461277	1.50133e-28	-0.330615	0.0029213	-0.392297	7.90303e-08
CHCHD6	-0.459316	2.71566e-28	-0.344819	0.0018582	-0.323804	1.0384e-05
HIRIP3	-0.454168	1.26451e-27	-0.283974	0.0112054	-0.334902	4.89308e-06
PPP2R2D	-0.453123	1.72241e-27	-0.335861	0.00247781	-0.207447	0.00546147
CCDC94	-0.451887	2.47919e-27	-0.313526	0.00489936	-0.555575	1e-36
CPLX1	-0.448785	6.14486e-27	-0.504059	2.18103e-06	-0.41529	1.13728e-08
ZSWIM3	-0.443639	2.71236e-26	-0.317165	0.0043992	-0.394305	5.15472e-08
MADD	-0.442607	3.64227e-26	-0.283962	0.011209	-0.207055	0.00555221
DNAJC17	-0.441881	4.47857e-26	-0.383989	0.000476699	-0.335091	4.82942e-06
DGAT1	-0.440419	6.78303e-26	-0.425431	9.28865e-05	-0.201634	0.00695555
PLA2G6	-0.439684	8.34933e-26	-0.316021	0.00455132	-0.425392	3.23792e-09
CLVS1	-0.438409	1.19571e-25	-0.511012	1.49367e-06	-0.389514	7.70398e-08
FAM109A	-0.437414	1.58127e-25	-0.372485	0.000723619	-0.234978	0.00163429
SLC25A27	-0.436999	1.77591e-25	-0.27644	0.0136575	-0.228822	0.00212471
SPAG7	-0.435323	2.83558e-25	-0.471147	1.17421e-05	-0.409424	1.38981e-08
C20orf7	-0.432431	6.3168e-25	-0.503292	2.27286e-06	-0.313686	2.0105e-05
CKMT1A	-0.429957	1.24584e-24	-0.345376	0.00182477	-0.261146	0.00044871
SFXN4	-0.428496	1.85582e-24	-0.400382	0.000256029	-0.344968	2.79277e-06
HDAC8	-0.427605	2.36376e-24	-0.4391	5.16071e-05	-0.256735	0.000541568
SMUG1	-0.427441	2.47138e-24	-0.506494	1.91212e-06	-0.306224	3.51636e-05
LMBR1L	-0.42732	2.55397e-24	-0.37666	0.000623009	-0.379042	2.26639e-07
TIMM17B	-0.422731	8.77362e-24	-0.527416	5.91084e-07	-0.452646	3.32168e-10
NDUFAF2	-0.422159	1.02188e-23	-0.309765	0.0054686	-0.227914	0.00226544
TXN2	-0.421807	1.12216e-23	-0.379228	0.000567635	-0.388981	8.05338e-08
POP7	-0.421389	1.25423e-23	-0.442021	4.53663e-05	-0.346384	2.17729e-06
TRUB2	-0.421379	1.25762e-23	-0.394954	0.000315671	-0.269425	0.000276113
AAAS	-0.421191	1.32199e-23	-0.443168	4.31139e-05	-0.46587	7.74465e-11
KCNH2	-0.41915	2.26875e-23	-0.433416	6.60965e-05	-0.280267	0.000160284
LOC678655	-0.41886	2.44867e-23	-0.311579	0.00518719	-0.290293	8.47014e-05
CPLX2	-0.418604	2.61928e-23	-0.279276	0.0126848	-0.27148	0.000246794
HAR1A	-0.416104	5.04427e-23	-0.286031	0.0106065	-0.336648	4.94842e-06
RAB40A	-0.416	5.18267e-23	-0.294441	0.00843844	-0.20072	0.0073062
KCNK12	-0.415859	5.37738e-23	-0.316238	0.00452218	-0.27195	0.000240511
HAR1B	-0.412802	1.18869e-22	-0.294302	0.00847082	-0.269372	0.000276913
XAB2	-0.412033	1.44938e-22	-0.299616	0.00730689	-0.508706	4.17483e-13
ARMC5	-0.411552	1.64009e-22	-0.280992	0.0121258	-0.578375	1e-36
CCDC101	-0.411317	1.74229e-22	-0.369442	0.000806038	-0.510183	3.48133e-13
LCMT1	-0.411118	1.8336e-22	-0.376891	0.000617829	-0.377623	2.03282e-07
RPUSD3	-0.405952	6.82575e-22	-0.438333	5.33727e-05	-0.431114	2.73043e-09
RAB24	-0.405575	7.5063e-22	-0.393846	0.000329307	-0.53305	1e-36
DPY19L2	-0.401735	1.96238e-21	-0.287905	0.0100852	-0.222111	0.0029418
PSMB7	-0.400947	2.38674e-21	-0.28698	0.0103396	-0.297493	5.51218e-05
ATP5G2	-0.400028	2.99657e-21	-0.435697	5.98789e-05	-0.432426	1.66329e-09
STARD10	-0.398928	3.93108e-21	-0.33227	0.00277425	-0.327766	8.95787e-06
MRPS25	-0.397997	4.94311e-21	-0.394165	0.000325328	-0.394505	5.06799e-08
FAM156A	-0.397854	5.11986e-21	-0.280882	0.0121609	-0.31198	2.24212e-05
C12orf45	-0.397479	5.61308e-21	-0.310922	0.00528766	-0.228375	0.00216901
ZNF133	-0.396977	6.34711e-21	-0.401088	0.000249085	-0.423211	3.96861e-09
SYP	-0.390791	2.83796e-20	-0.390475	0.000374209	-0.387747	1.14033e-07
COX7A2	-0.384042	1.40311e-19	-0.465938	1.50901e-05	-0.392583	5.95994e-08
TM7SF2	-0.383846	1.46898e-19	-0.333427	0.00267549	-0.381097	1.5371e-07
ZNF764	-0.383833	1.47359e-19	-0.278351	0.0129952	-0.497008	1.70669e-12
IMMP1L	-0.382902	1.83159e-19	-0.314415	0.0047728	-0.419501	7.84299e-09
KCTD13	-0.381453	2.56572e-19	-0.343334	0.00195012	-0.477307	1.62551e-11
RPUSD2	-0.380951	2.88225e-19	-0.392252	0.000349887	-0.398838	3.50347e-08
NDUFB11	-0.380588	3.13488e-19	-0.506542	1.90707e-06	-0.586023	8.45777e-18
C12orf65	-0.380235	3.401e-19	-0.478049	8.36849e-06	-0.198112	0.00811736
C19orf30	-0.379884	3.68854e-19	-0.377058	0.00061411	-0.33409	5.17524e-06
SIRT6	-0.377205	6.82485e-19	-0.30979	0.00546473	-0.455995	2.33492e-10
TIMM16	-0.375243	1.06724e-18	-0.644993	1.402e-10	-0.409485	1.38224e-08
RNASEH2C	-0.375044	1.11633e-18	-0.337869	0.0023247	-0.574391	1e-36
TRAPPC2	-0.374534	1.25321e-18	-0.315705	0.00459421	-0.379581	1.73716e-07
FAM113A	-0.374107	1.38048e-18	-0.323057	0.00368525	-0.449667	4.51339e-10
CYP2A6	-0.373486	1.58855e-18	-0.302697	0.00669845	-0.229427	0.00206601
THOC6	-0.37315	1.71359e-18	-0.320841	0.0039406	-0.258533	0.00049325
DIABLO	-0.371813	2.31445e-18	-0.291544	0.0091367	-0.4335	2.18522e-09
RBM10	-0.371065	2.73723e-18	-0.283742	0.0112745	-0.568366	1.28394e-16
CDKN2AIPNL	-0.370323	3.2308e-18	-0.306844	0.00595033	-0.37703	2.64937e-07
C19orf43	-0.368236	5.13916e-18	-0.277073	0.013435	-0.530258	2.69738e-14
TMEM175	-0.368206	5.17338e-18	-0.538906	2.99764e-07	-0.627395	1e-36
C17orf90	-0.368097	5.30029e-18	-0.305335	0.00621362	-0.56668	1.65073e-16
RUFY3	-0.36751	6.03548e-18	-0.337455	0.00235554	-0.221985	0.00290108
RNMTL1	-0.36567	9.05246e-18	-0.389464	0.000388717	-0.452059	2.38525e-10
RAB39B	-0.363308	1.51732e-17	-0.293407	0.00868226	-0.280829	0.000155336
POLR3K	-0.363089	1.59169e-17	-0.306345	0.00603627	-0.264242	0.000381701
DDX51	-0.363073	1.59702e-17	-0.390608	0.000372324	-0.458981	1.16721e-10
C15orf57	-0.362659	1.74765e-17	-0.421695	0.000108606	-0.197883	0.00810351
NR0B1	-0.362531	1.79683e-17	-0.420197	0.000115567	-0.385918	1.03736e-07
GRIA3	-0.36253	1.79718e-17	-0.343018	0.00197023	-0.208317	0.00533984
RAB40AL	-0.361503	2.24557e-17	-0.296985	0.00786431	-0.228248	0.00218172
ABHD14A	-0.36094	2.53621e-17	-0.336591	0.00242112	-0.625501	1.02135e-20
FN3K	-0.358433	4.34792e-17	-0.390402	0.000375241	-0.413481	1.33187e-08
COQ6	-0.351707	1.80447e-16	-0.291595	0.00912412	-0.295747	6.59693e-05
DNAJC30	-0.349383	2.92742e-16	-0.471756	1.13999e-05	-0.445625	4.56957e-10
UBL7	-0.349064	3.12753e-16	-0.288576	0.00990408	-0.491271	3.33929e-12
ZC3H3	-0.346622	5.17488e-16	-0.323251	0.00366353	-0.223678	0.00274321
MMAB	-0.343797	9.2139e-16	-0.353339	0.00140222	-0.54157	1e-36
C22orf32	-0.343543	9.70216e-16	-0.325515	0.0034192	-0.565993	1.82783e-16
ADCK1	-0.341137	1.57781e-15	-0.276087	0.013783	-0.483056	8.54647e-12
FXYD7	-0.340702	1.72222e-15	-0.281016	0.012118	-0.235131	0.00158119
ATP6V0C	-0.339861	2.0389e-15	-0.539637	2.86857e-07	-0.323434	1.18895e-05
ENTPD6	-0.339617	2.14093e-15	-0.370891	0.000765797	-0.357666	1.13118e-06
POLDIP2	-0.338688	2.57754e-15	-0.364354	0.000963103	-0.290263	8.48554e-05
SDHAP3	-0.337683	3.14869e-15	-0.46197	1.82177e-05	-0.414959	8.45987e-09
BOLA2	-0.33721	3.45857e-15	-0.380591	0.000540103	-0.303475	3.82379e-05
C20orf135	-0.33606	4.34315e-15	-0.444078	4.14008e-05	-0.360955	7.43241e-07
MAPRE3	-0.335386	4.96106e-15	-0.538943	2.99106e-07	-0.232921	0.00179911
CUTA	-0.335205	5.14129e-15	-0.291863	0.0090576	-0.459749	1.55484e-10
LOC90110	-0.333725	6.87688e-15	-0.388807	0.00039843	-0.315395	1.98885e-05
PTGES2	-0.333511	7.17164e-15	-0.279921	0.0124721	-0.483542	5.84688e-12
NPRL2	-0.333096	7.77795e-15	-0.443141	4.31658e-05	-0.489259	4.21354e-12
PEMT	-0.331854	9.90989e-15	-0.384513	0.000467562	-0.522081	1e-36
NDUFB9	-0.331581	1.04489e-14	-0.330834	0.00290145	-0.346217	2.2036e-06
NUPL2	-0.33042	1.30901e-14	-0.280403	0.0123151	-0.275119	0.00020187
NHP2	-0.32871	1.82061e-14	-0.444516	4.05988e-05	-0.408334	1.53087e-08
TSPYL2	-0.327487	2.30247e-14	-0.384547	0.000466971	-0.296102	5.99433e-05
C12orf10	-0.326426	2.82009e-14	-0.402123	0.00023922	-0.512056	2.76164e-13
NECAB3	-0.325224	3.54447e-14	-0.419698	0.000117978	-0.374938	2.51726e-07
PSMG3	-0.325133	3.60643e-14	-0.302158	0.00680162	-0.379461	1.75408e-07
TPRN	-0.324905	3.76572e-14	-0.315632	0.00460416	-0.32226	1.15034e-05
TBL3	-0.324897	3.77147e-14	-0.350406	0.0015463	-0.280661	0.000156801
FLJ45244	-0.318648	1.21725e-13	-0.423046	0.000102658	-0.482872	8.72583e-12
VWA5B2	-0.317536	1.4953e-13	-0.306808	0.00595658	-0.348289	2.21278e-06
RPP21	-0.317177	1.59744e-13	-0.371998	0.000736268	-0.457834	1.91648e-10
NGFRAP1	-0.315915	2.01498e-13	-0.405324	0.000210929	-0.336331	4.4318e-06
LOC100128288	-0.315533	2.16102e-13	-0.30273	0.00669225	-0.371044	4.18995e-07
DGUOK	-0.315065	2.35418e-13	-0.321158	0.00390319	-0.392357	6.07443e-08
UQCRC1	-0.311831	4.23712e-13	-0.423934	9.89127e-05	-0.276141	0.000201398
TIGD5	-0.309827	6.07768e-13	-0.282233	0.0117349	-0.424005	5.23747e-09
BLCAP	-0.309332	6.64121e-13	-0.414416	0.000146506	-0.187779	0.0120729
HDDC2	-0.306919	1.02058e-12	-0.275758	0.0139007	-0.392394	6.05556e-08
MAGED2	-0.30642	1.11504e-12	-0.427379	8.55558e-05	-0.244069	0.0010266
MLST8	-0.306264	1.14615e-12	-0.308329	0.00570096	-0.448943	3.27344e-10
MRPL18	-0.305957	1.20999e-12	-0.442751	4.39196e-05	-0.190286	0.0110517
C6orf136	-0.305607	1.28708e-12	-0.393043	0.000339533	-0.427044	3.97342e-09
CCNH	-0.304123	1.6711e-12	-0.376334	0.000630388	-0.206281	0.00573583
MLF2	-0.304059	1.69004e-12	-0.439428	5.08672e-05	-0.412022	1.51186e-08
DCUN1D2	-0.302483	2.22611e-12	-0.309802	0.0054628	-0.451185	2.60741e-10
ABCF3	-0.302342	2.28152e-12	-0.336386	0.0024369	-0.294049	6.77927e-05
C15orf63	-0.301391	2.69164e-12	-0.280312	0.0123447	-0.332748	5.67567e-06
DRG2	-0.298109	4.74102e-12	-0.332796	0.00272898	-0.462099	8.41429e-11
C12orf73	-0.296177	6.59441e-12	-0.511898	1.42252e-06	-0.406049	2.52322e-08
SETD1A	-0.295403	7.52153e-12	-0.294819	0.00835103	-0.193683	0.00958579
PCGF3	-0.29142	1.47033e-11	-0.351647	0.00148376	-0.238407	0.00135212
CYC1	-0.290785	1.63441e-11	-0.370859	0.000766666	-0.207138	0.00553291
LOC256880	-0.28999	1.86545e-11	-0.282014	0.0118031	-0.256174	0.000557502
SSR4	-0.289882	1.8992e-11	-0.375613	0.000646959	-0.605555	1e-36
CNPY2	-0.289745	1.94282e-11	-0.302061	0.00682039	-0.431125	2.72773e-09
LOC100270804	-0.288681	2.31692e-11	-0.454828	2.54212e-05	-0.375204	3.04975e-07
ZNF140	-0.287613	2.76318e-11	-0.377402	0.000606515	-0.256462	0.000549267
DNAJC7	-0.285608	3.8374e-11	-0.33294	0.00271668	-0.367089	4.65164e-07
ZNF205	-0.283	5.86026e-11	-0.28956	0.00964362	-0.364737	5.57353e-07
COX8A	-0.279757	9.86123e-11	-0.318456	0.0042331	-0.439863	8.0869e-10
FAM66D	-0.279736	9.89535e-11	-0.441659	4.61006e-05	-0.347535	2.00398e-06
PDHA1	-0.27775	1.35627e-10	-0.405923	0.000205992	-0.238457	0.00134893
UBOX5	-0.276279	1.7103e-10	-0.509342	1.63715e-06	-0.439292	1.26007e-09
AES	-0.274392	2.29831e-10	-0.372777	0.000716125	-0.637241	1e-36
SUPT4H1	-0.272642	3.01655e-10	-0.287406	0.0102218	-0.361157	7.31964e-07
RAB3A	-0.272342	3.16017e-10	-0.282063	0.0117879	-0.218794	0.00340612
LOC401431	-0.27103	3.86925e-10	-0.381312	0.000526051	-0.439339	1.2544e-09
NDUFAB1	-0.270521	4.18413e-10	-0.314575	0.00475031	-0.30016	4.68747e-05
LOC25845	-0.268513	5.68781e-10	-0.392118	0.000351668	-0.340759	3.73736e-06
MRPS21	-0.26707	7.08098e-10	-0.295598	0.00817307	-0.304589	3.56891e-05
CDIPT	-0.266765	7.41519e-10	-0.27504	0.014161	-0.314596	1.89629e-05
ZNF177	-0.266575	7.6316e-10	-0.356845	0.00124601	-0.225124	0.00257062
EIF4E1B	-0.265364	9.15972e-10	-0.393201	0.000337494	-0.198952	0.00776046
MIF	-0.264815	9.94586e-10	-0.310362	0.0053746	-0.303177	4.2325e-05
ZNF337	-0.264811	9.95179e-10	-0.274809	0.0142457	-0.348481	2.18311e-06
RNASEH2B	-0.264747	1.00476e-09	-0.276586	0.0136059	-0.292433	7.46381e-05
ULK1	-0.264249	1.08258e-09	-0.343626	0.00193172	-0.275545	0.00020809
ZGPAT	-0.264175	1.0947e-09	-0.392958	0.000340634	-0.411945	1.1098e-08
SNRNP35	-0.263537	1.20415e-09	-0.547548	1.76879e-07	-0.579534	2.34247e-17
MXD4	-0.260411	1.91366e-09	-0.416376	0.000135252	-0.389839	7.49836e-08
CRIPAK	-0.260039	2.0214e-09	-0.312382	0.00506669	-0.425703	3.14511e-09
C1QBP	-0.25973	2.1152e-09	-0.348373	0.00165384	-0.380834	1.57012e-07
SCAND1	-0.259354	2.23517e-09	-0.408732	0.00018422	-0.571644	1e-36
MRPL54	-0.259212	2.28232e-09	-0.406422	0.000201959	-0.580514	2.01115e-17
STUB1	-0.259197	2.28708e-09	-0.313392	0.00491868	-0.523415	6.57376e-14
GOLGA8B	-0.259021	2.34693e-09	-0.278363	0.0129911	-0.235657	0.00158303
SNRPF	-0.258075	2.69454e-09	-0.421621	0.000108936	-0.318635	1.45963e-05
GADD45G	-0.257558	2.90549e-09	-0.455665	2.4457e-05	-0.466432	5.31088e-11
PRPF40B	-0.257398	2.97366e-09	-0.342373	0.0020118	-0.323716	1.04447e-05
MRPS31	-0.256795	3.24602e-09	-0.512275	1.39318e-06	-0.303373	4.18264e-05
WBP2	-0.256749	3.26777e-09	-0.36063	0.00109517	-0.280561	0.00014869
SLC25A38	-0.254741	4.3665e-09	-0.316167	0.00453164	-0.429261	2.24894e-09
TXNL4A	-0.252886	5.6943e-09	-0.350832	0.00152458	-0.482277	9.33071e-12
PRDX5	-0.250909	7.54005e-09	-0.394307	0.000323565	-0.217788	0.00349674
MRPS2	-0.250773	7.68627e-09	-0.349274	0.00160539	-0.414802	8.58125e-09
EXOSC9	-0.250577	7.90235e-09	-0.402244	0.000238084	-0.284789	0.000124304
DDA1	-0.25053	7.95462e-09	-0.30514	0.00624833	-0.339263	3.61128e-06
LOC100128788	-0.250401	8.10117e-09	-0.294587	0.00840451	-0.224088	0.00263853
HAGH	-0.250041	8.52268e-09	-0.324629	0.00351309	-0.534516	1e-36
ATP5G1	-0.249507	9.18772e-09	-0.35413	0.00136549	-0.404118	2.21802e-08
HSFX2	-0.248885	1.0027e-08	-0.318456	0.0042331	-0.260336	0.000448853
SULT1A3	-0.248481	1.06098e-08	-0.377244	0.000609996	-0.19739	0.00835534
NARFL	-0.245397	1.62876e-08	-0.421475	0.000109599	-0.48491	4.32042e-12
DDX56	-0.244461	1.85302e-08	-0.311408	0.00521307	-0.490092	3.82771e-12
PFDN6	-0.244413	1.86529e-08	-0.326124	0.00335605	-0.216428	0.00377677
COX4I1	-0.24353	2.10549e-08	-0.472584	1.09495e-05	-0.457803	1.31963e-10
TIMM13	-0.24281	2.32351e-08	-0.291338	0.00918846	-0.545842	3.28624e-15
CCDC12	-0.242121	2.55197e-08	-0.48697	5.34199e-06	-0.525044	5.32739e-14
VPS28	-0.24211	2.5561e-08	-0.367008	0.000878024	-0.440373	7.69162e-10
FAM174A	-0.23875	4.02429e-08	-0.343687	0.00192791	-0.19759	0.0082001
GADD45GIP1	-0.238532	4.14313e-08	-0.366911	0.000881021	-0.477292	1.62829e-11
KIAA0114	-0.238449	4.18944e-08	-0.302	0.00683215	-0.422121	4.39102e-09
ZNF688	-0.237319	4.87229e-08	-0.402162	0.000238856	-0.627289	1e-36
LONP1	-0.237232	4.92933e-08	-0.301537	0.00692208	-0.403807	2.27898e-08
SURF6	-0.236308	5.57281e-08	-0.296024	0.00807716	-0.416487	7.36495e-09
YPEL3	-0.236161	5.68257e-08	-0.353181	0.00140967	-0.360284	9.34553e-07
NUBP2	-0.235437	6.25371e-08	-0.296437	0.00798494	-0.426955	4.00602e-09
CNTD1	-0.235402	6.28276e-08	-0.283816	0.0112526	-0.474716	2.16343e-11
FRG1	-0.234661	6.92774e-08	-0.310276	0.00538794	-0.191507	0.0105396
MRPL24	-0.234534	7.04431e-08	-0.372181	0.000731501	-0.244213	0.00101931
NDUFB8	-0.234441	7.13144e-08	-0.522064	8.04147e-07	-0.479226	1.31334e-11
LAS1L	-0.23397	7.58695e-08	-0.324821	0.00349248	-0.300324	5.02587e-05
EML5	-0.233521	8.04711e-08	-0.330812	0.00290346	-0.194467	0.00938464
TERF2IP	-0.23286	8.77296e-08	-0.499264	2.81815e-06	-0.274702	0.000206601
CDK5	-0.231212	1.08705e-07	-0.477157	8.74647e-06	-0.388686	1.05773e-07
C20orf160	-0.231195	1.08943e-07	-0.311228	0.00524064	-0.273498	0.000232697
NDUFA8	-0.231039	1.11175e-07	-0.546221	1.91985e-07	-0.376258	2.2666e-07
THAP7	-0.230595	1.17754e-07	-0.36802	0.000847402	-0.613341	1e-36
UQCRB	-0.230143	1.24822e-07	-0.471281	1.1666e-05	-0.336412	4.40692e-06
AGAP7	-0.229979	1.27497e-07	-0.356411	0.00126445	-0.400157	4.14106e-08
C6orf203	-0.229586	1.34104e-07	-0.529242	5.3152e-07	-0.342788	2.81556e-06
TCAP	-0.228823	1.47906e-07	-0.282854	0.0115436	-0.432649	2.36659e-09
COX17	-0.228659	1.51064e-07	-0.573303	3.35107e-08	-0.433681	1.47448e-09
PGP	-0.228285	1.58465e-07	-0.274991	0.0141788	-0.522292	1e-36
COMMD5	-0.226364	2.02365e-07	-0.349627	0.00158675	-0.349117	1.78701e-06
WASH3P	-0.226304	2.03927e-07	-0.381626	0.000520029	-0.460145	1.0334e-10
EIF2B1	-0.22621	2.06369e-07	-0.297971	0.00765119	-0.278141	0.000170473
IFT27	-0.224483	2.56602e-07	-0.410789	0.000169644	-0.481019	1.07478e-11
RPL34	-0.223972	2.736e-07	-0.404959	0.000213993	-0.364218	6.99224e-07
USMG5	-0.223245	2.99652e-07	-0.495783	3.38615e-06	-0.27449	0.000220457
BTNL9	-0.222492	3.29162e-07	-0.3117	0.00516877	-0.38549	1.36519e-07
GET4	-0.221964	3.51509e-07	-0.362383	0.0010311	-0.378858	1.84124e-07
GDF9	-0.22091	4.00573e-07	-0.342677	0.0019921	-0.327194	9.30151e-06
C3orf75	-0.220249	4.34607e-07	-0.28827	0.00998632	-0.467472	4.75076e-11
ZNF358	-0.219139	4.98136e-07	-0.289927	0.00954806	-0.429685	2.1602e-09
JMJD5	-0.216698	6.70674e-07	-0.412992	0.000155219	-0.364408	5.71594e-07
MEPCE	-0.215938	7.35217e-07	-0.325272	0.00344475	-0.283744	0.000131873
LOC729991	-0.215248	7.98987e-07	-0.28855	0.00991107	-0.616612	5.03657e-20
RAD23A	-0.214957	8.27495e-07	-0.307404	0.00585519	-0.368796	4.07565e-07
RNASEK	-0.214422	8.82325e-07	-0.553975	1.18325e-07	-0.608825	1.95638e-19
MKS1	-0.214118	9.15079e-07	-0.291325	0.00919151	-0.423373	3.90938e-09
COX16	-0.214093	9.17772e-07	-0.30553	0.00617908	-0.337059	4.21299e-06
JAGN1	-0.213848	9.45083e-07	-0.351769	0.00147776	-0.310291	2.49619e-05
ANKS3	-0.21336	1.00179e-06	-0.348166	0.00166516	-0.338027	4.50573e-06
APBB3	-0.212943	1.05283e-06	-0.356346	0.00126724	-0.307922	3.16854e-05
CAMKV	-0.211973	1.18136e-06	-0.315303	0.00464922	-0.184164	0.0138616
ATP5D	-0.211548	1.24227e-06	-0.442876	4.36775e-05	-0.553262	1e-36
SH2D3C	-0.211487	1.25128e-06	-0.338855	0.00225269	-0.218647	0.00336658
MRPS26	-0.210465	1.41148e-06	-0.582639	1.76883e-08	-0.506973	1e-36
ZNF10	-0.210307	1.43793e-06	-0.369238	0.000811877	-0.217187	0.00359054
MRPS33	-0.209882	1.5114e-06	-0.353497	0.0013948	-0.284613	0.000117925
FLYWCH2	-0.20968	1.5477e-06	-0.285702	0.0107002	-0.454276	1.90045e-10
SF3B5	-0.209578	1.56627e-06	-0.286651	0.0104313	-0.551038	1e-36
LDOC1	-0.209177	1.64146e-06	-0.329507	0.00302356	-0.2411	0.00122215
FHIT	-0.208911	1.69334e-06	-0.390589	0.000372599	-0.238262	0.00139967
DECR2	-0.208571	1.76172e-06	-0.355774	0.00129198	-0.1833	0.0143219
IDH3B	-0.208489	1.7787e-06	-0.303034	0.00663471	-0.292261	8.09141e-05
NSMCE1	-0.208254	1.82811e-06	-0.370099	0.000787545	-0.244134	0.00105541
SURF2	-0.206487	2.24313e-06	-0.377609	0.00060199	-0.573375	6.03403e-17
STOML1	-0.206242	2.30748e-06	-0.425115	9.41312e-05	-0.403059	3.24822e-08
TRAPPC2L	-0.205449	2.52778e-06	-0.355518	0.00130318	-0.277813	0.000173653
C17orf61	-0.204996	2.66241e-06	-0.317871	0.00430761	-0.378632	2.33994e-07
MCRS1	-0.204417	2.84458e-06	-0.306617	0.00598938	-0.526843	1e-36
NAT15	-0.203631	3.11106e-06	-0.459548	2.04142e-05	-0.472661	2.70921e-11
SAT2	-0.200606	4.37741e-06	-0.32246	0.00375251	-0.462659	7.93159e-11
CCND3	-0.199157	5.14606e-06	-0.330006	0.0029771	-0.253868	0.000627697
SS18L2	-0.198791	5.35946e-06	-0.386738	0.000430479	-0.357659	9.52267e-07
TMEM160	-0.198379	5.60985e-06	-0.289755	0.0095928	-0.476847	1.71046e-11
C14orf2	-0.197127	6.44165e-06	-0.438747	5.2413e-05	-0.432772	2.33943e-09
INO80E	-0.196641	6.79517e-06	-0.366302	0.000899966	-0.486078	6.06587e-12
LOC388789	-0.196512	6.89259e-06	-0.526382	6.2758e-07	-0.324817	1.08669e-05
CCDC124	-0.196371	6.99935e-06	-0.3409	0.00210969	-0.419181	5.75836e-09
TMEM88	-0.196306	7.04951e-06	-0.297095	0.00784037	-0.402963	3.27447e-08
HIGD2A	-0.196253	7.09075e-06	-0.625592	7.08854e-10	-0.497351	1.63888e-12
SDR39U1	-0.195929	7.34709e-06	-0.432028	7.01656e-05	-0.510231	1e-36
PPIF	-0.193713	9.34994e-06	-0.29494	0.008323	-0.232991	0.00179325
TMEM208	-0.192968	1.0133e-05	-0.451807	2.92042e-05	-0.420926	6.90706e-09
ZCCHC3	-0.192793	1.03258e-05	-0.449275	3.27714e-05	-0.401359	2.81934e-08
ZNF771	-0.192682	1.04494e-05	-0.361265	0.00107155	-0.456388	1.52836e-10
C20orf27	-0.191256	1.2176e-05	-0.343835	0.00191865	-0.338618	4.3276e-06
MRPS34	-0.190922	1.26177e-05	-0.366923	0.000880646	-0.373087	2.91374e-07
FAM173A	-0.190535	1.31493e-05	-0.384997	0.000459247	-0.432104	2.49012e-09
MRPL32	-0.190143	1.37085e-05	-0.420246	0.000115334	-0.202783	0.00663441
ALKBH4	-0.188376	1.65246e-05	-0.513383	1.31031e-06	-0.474539	2.20581e-11
COPZ1	-0.188121	1.69739e-05	-0.355956	0.00128404	-0.295331	6.27867e-05
ZFYVE28	-0.187953	1.7276e-05	-0.313039	0.00496995	-0.319695	1.51299e-05
EDF1	-0.187944	1.72911e-05	-0.379995	0.000551995	-0.517672	1.36728e-13
GNAS	-0.187878	1.74124e-05	-0.47716	8.7451e-06	-0.285593	0.000118756
CTBP1	-0.185939	2.13202e-05	-0.500116	2.69347e-06	-0.456614	1.493e-10
C16orf13	-0.185568	2.21558e-05	-0.319235	0.00413554	-0.363628	6.06686e-07
TXNL1	-0.184187	2.55534e-05	-0.27885	0.012827	-0.191528	0.0104354
HIGD1B	-0.183832	2.65044e-05	-0.283402	0.0113771	-0.298409	5.21469e-05
CHCHD1	-0.183741	2.67529e-05	-0.384437	0.000468868	-0.355491	1.11919e-06
TATDN3	-0.183659	2.69801e-05	-0.480666	7.34568e-06	-0.290944	8.15119e-05
LOC93622	-0.182016	3.19122e-05	-0.399177	0.000268294	-0.245893	0.000938109
MYST1	-0.180402	3.75803e-05	-0.410241	0.000173418	-0.456145	1.56722e-10
LRRC29	-0.179299	4.19871e-05	-0.353804	0.00138054	-0.400344	4.07697e-08
C7orf55	-0.178683	4.46597e-05	-0.441242	4.69581e-05	-0.505747	5.99106e-13
UQCC	-0.178317	4.63228e-05	-0.361032	0.00108018	-0.252572	0.000670633
ZNF589	-0.178214	4.68013e-05	-0.284193	0.0111402	-0.245286	0.000997818
VPS16	-0.178189	4.69183e-05	-0.398362	0.000276898	-0.541071	6.33268e-15
C2orf7	-0.176683	5.44826e-05	-0.366351	0.000898437	-0.519289	1e-36
ZSWIM1	-0.17543	6.16379e-05	-0.328353	0.00313351	-0.335584	5.31796e-06
NRSN2	-0.174489	6.75858e-05	-0.361543	0.00106136	-0.192139	0.0101881
FAM96B	-0.17432	6.87096e-05	-0.513894	1.27365e-06	-0.408164	1.55408e-08
WIBG	-0.171605	8.93718e-05	-0.386957	0.000426977	-0.473919	2.36111e-11
TIMM44	-0.170981	9.48856e-05	-0.332307	0.00277108	-0.48457	4.67523e-12
FDXR	-0.170843	9.61542e-05	-0.294344	0.00846113	-0.320835	1.26364e-05
ZNF596	-0.169898	0.000105227	-0.281614	0.0119285	-0.264373	0.000362486
TMEM11	-0.166964	0.000138814	-0.27493	0.014201	-0.368291	5.15832e-07
NDUFB10	-0.166527	0.000144608	-0.493823	3.75157e-06	-0.439536	8.35057e-10
NDUFA12	-0.16647	0.000145373	-0.438479	5.30321e-05	-0.212409	0.0044906
NAT9	-0.1663	0.000147703	-0.406261	0.000203249	-0.46908	3.99579e-11
MAGIX	-0.165572	0.000158061	-0.355396	0.00130854	-0.331109	7.17951e-06
COX7C	-0.165507	0.000159009	-0.537434	3.27482e-07	-0.347923	1.94847e-06
ROGDI	-0.164488	0.000174749	-0.4979	3.02898e-06	-0.426524	2.91184e-09
TIAF1	-0.163727	0.000187434	-0.401587	0.000244281	-0.518437	1.24128e-13
NDUFS7	-0.163589	0.000189822	-0.519983	9.05121e-07	-0.585842	8.70447e-18
C14orf156	-0.163407	0.000193018	-0.42027	0.000115218	-0.422324	6.09395e-09
FAAH	-0.16247	0.000210294	-0.371049	0.000761514	-0.407755	2.18199e-08
CHST12	-0.161715	0.000225263	-0.293443	0.00867355	-0.331196	6.31119e-06
RPL39	-0.161672	0.000226135	-0.30189	0.00685335	-0.204857	0.00616744
DNLZ	-0.161285	0.000234226	-0.286858	0.0103735	-0.424777	3.42977e-09
WASH2P	-0.160924	0.000242012	-0.279276	0.0126848	-0.40665	1.77634e-08
COLQ	-0.160374	0.000254323	-0.35026	0.00155381	-0.348049	2.25057e-06
MTERFD3	-0.160095	0.000260791	-0.364062	0.000972913	-0.416194	1.05054e-08
GPS2	-0.159818	0.000267376	-0.321316	0.0038846	-0.576126	3.96392e-17
UCKL1AS	-0.15926	0.00028109	-0.364586	0.000955401	-0.247737	0.000884695
SLC12A5	-0.159211	0.000282325	-0.421987	0.000107293	-0.326871	8.45932e-06
COX5B	-0.158746	0.000294303	-0.554315	1.15802e-07	-0.380319	1.63681e-07
MBLAC1	-0.158548	0.000299551	-0.332818	0.00272707	-0.547734	1e-36
MRPL27	-0.158399	0.00030356	-0.452683	2.80562e-05	-0.473724	2.41223e-11
FAM73B	-0.156469	0.000360169	-0.301221	0.00698421	-0.459751	1.55447e-10
TRAPPC5	-0.156448	0.000360827	-0.454046	2.63536e-05	-0.519237	1.12156e-13
NAA10	-0.154575	0.00042516	-0.28485	0.0109467	-0.48991	3.90895e-12
COX5A	-0.153608	0.000462404	-0.320647	0.00396379	-0.333865	5.97114e-06
LOC202781	-0.153306	0.000474624	-0.288368	0.00996009	-0.315113	1.83419e-05
EIF5A	-0.153247	0.000477058	-0.336701	0.00241272	-0.303937	4.0421e-05
RTN4IP1	-0.150734	0.000591781	-0.484475	6.06422e-06	-0.460363	1.01004e-10
GIYD2	-0.149174	0.000675308	-0.413333	0.000153091	-0.33859	4.33578e-06
TBCA	-0.148395	0.000721062	-0.447255	3.5905e-05	-0.236489	0.0015222
NDUFAF4	-0.148238	0.000730576	-0.300235	0.00718092	-0.238564	0.00137971
FAM127A	-0.147424	0.000782022	-0.390633	0.000371982	-0.194703	0.0092975
METT11D1	-0.147314	0.000789217	-0.290315	0.00944798	-0.325875	1.01418e-05
ZMAT5	-0.147174	0.000798489	-0.29376	0.00859839	-0.35511	1.15125e-06
WDR13	-0.147029	0.00080818	-0.333978	0.00262948	-0.517404	1.41436e-13
C8orf30A	-0.14557	0.000911947	-0.276087	0.013783	-0.219958	0.00323615
COX4I2	-0.145479	0.000918824	-0.357064	0.0012368	-0.353335	1.31267e-06
FAM58A	-0.144769	0.000973998	-0.279762	0.012524	-0.631583	3.32698e-21
OGFR	-0.144744	0.000975987	-0.292944	0.00879324	-0.436528	1.64162e-09
NDUFA11	-0.144459	0.000999021	-0.375175	0.000657232	-0.550825	1.63766e-15
NPIPL3	-0.142598	0.00116231	-0.341545	0.0020663	-0.390654	9.02734e-08
WHSC2	-0.142061	0.0012139	-0.394041	0.000326871	-0.233642	0.00173968
TMEM203	-0.141984	0.00122145	-0.314147	0.00481063	-0.458613	1.21291e-10
C7orf30	-0.141578	0.00126195	-0.30329	0.00658671	-0.335206	4.79118e-06
C12orf61	-0.139719	0.00146404	-0.32654	0.0033135	-0.276663	0.000185216
NDUFS6	-0.139658	0.0014711	-0.401782	0.000242429	-0.498617	1.41065e-12
ABCA11P	-0.139356	0.00150672	-0.32711	0.00325596	-0.220064	0.00316133
NDUFA7	-0.138999	0.00154991	-0.569886	4.21311e-08	-0.540724	6.63961e-15
NCRNA00116	-0.138833	0.00157043	-0.362324	0.00103319	-0.456486	1.51291e-10
PDCD6	-0.137708	0.0017157	-0.464687	1.60173e-05	-0.288102	9.63162e-05
MRP63	-0.137434	0.00175285	-0.614686	1.67978e-09	-0.611192	1.30026e-19
SYN2	-0.137372	0.00176136	-0.347883	0.00168079	-0.202548	0.00678173
OVCA2	-0.135044	0.00211021	-0.398033	0.000280437	-0.617829	1e-36
SLC25A14	-0.13462	0.00218012	-0.446841	3.65803e-05	-0.393686	5.43109e-08
UXT	-0.133345	0.00240351	-0.440207	4.91525e-05	-0.474939	2.11114e-11
KRT10	-0.132974	0.00247228	-0.365645	0.000920841	-0.378862	2.29851e-07
TSFM	-0.132271	0.00260748	-0.477647	8.53682e-06	-0.265638	0.000354638
ZNF768	-0.132171	0.00262738	-0.281965	0.0118183	-0.336972	4.23867e-06
OBFC2B	-0.132095	0.00264255	-0.292713	0.00884919	-0.305337	3.4068e-05
TDRD6	-0.131343	0.0027966	-0.299444	0.00734229	-0.188673	0.0117615
LOC100288778	-0.130569	0.00296346	-0.348763	0.00163273	-0.387256	1.18603e-07
CHCHD5	-0.130187	0.00304917	-0.348592	0.00164194	-0.407551	2.22037e-08
TMEM93	-0.129834	0.00313043	-0.38815	0.000408365	-0.508354	1e-36
BNIP1	-0.12979	0.00314081	-0.346341	0.00176809	-0.397763	3.84132e-08
CDK9	-0.129668	0.00316926	-0.343419	0.00194474	-0.543015	4.85321e-15
PSMB6	-0.129505	0.0032079	-0.345671	0.00180724	-0.537315	1.05389e-14
ACOT8	-0.129121	0.00330062	-0.503076	2.29938e-06	-0.4762	1.83715e-11
C5orf55	-0.128011	0.00358208	-0.397278	0.00028872	-0.393848	5.35738e-08
MRPS28	-0.1262	0.00408851	-0.316107	0.00453983	-0.184855	0.0136037
LOC284440	-0.126118	0.00411282	-0.479716	7.70239e-06	-0.383933	1.22054e-07
C5orf45	-0.126052	0.00413265	-0.378206	0.000589118	-0.370125	4.49204e-07
PUS1	-0.124658	0.00456972	-0.317944	0.00429824	-0.369638	3.81738e-07
LETM1	-0.124629	0.00457939	-0.401344	0.000246613	-0.197992	0.00806808
CLCN7	-0.123668	0.00490516	-0.299578	0.00731476	-0.323767	1.04093e-05
C19orf45	-0.123157	0.00508707	-0.28955	0.00964635	-0.288925	9.17893e-05
COMMD4	-0.122885	0.00518608	-0.345781	0.00180078	-0.486481	5.79391e-12
C4orf27	-0.122624	0.00528278	-0.310155	0.00540704	-0.20827	0.00527484
SOX17	-0.122408	0.00536437	-0.32756	0.00321113	-0.223795	0.00272887
NCRNA00174	-0.121772	0.0056103	-0.413747	0.000150544	-0.381143	1.92364e-07
PRELID1	-0.121552	0.00569745	-0.466449	1.47259e-05	-0.317691	1.71953e-05
FKBP8	-0.120762	0.00602171	-0.349623	0.00158695	-0.57444	1e-36
ENHO	-0.120412	0.00617086	-0.343495	0.00194	-0.373587	2.80115e-07
C19orf73	-0.119631	0.00651479	-0.374992	0.000661556	-0.565079	2.09265e-16
MRPL28	-0.119213	0.00670575	-0.332733	0.00273436	-0.336007	4.53245e-06
SNRPB	-0.118086	0.00724652	-0.376429	0.00062823	-0.183751	0.0140798
NCRNA00202	-0.117658	0.00746184	-0.337772	0.00233192	-0.255271	0.000584081
CEMP1	-0.117479	0.00755384	-0.284972	0.0109112	-0.384748	1.14189e-07
FAM167B	-0.115423	0.00868215	-0.313248	0.00493956	-0.412207	1.4878e-08
PHKG2	-0.114996	0.0089343	-0.362906	0.00101264	-0.419705	7.70178e-09
DGCR6L	-0.114593	0.00917859	-0.37442	0.000675272	-0.495261	2.09658e-12
SMARCD3	-0.114493	0.00924038	-0.5558	1.05391e-07	-0.308207	3.11342e-05
DUSP15	-0.113778	0.00969043	-0.534293	3.94891e-07	-0.440609	1.10949e-09
LOC550643	-0.113767	0.00969746	-0.339439	0.00221097	-0.203836	0.00635145
NDUFA13	-0.113693	0.00974579	-0.505961	1.96812e-06	-0.650484	1e-36
COX7B	-0.113543	0.00984291	-0.527903	5.74611e-07	-0.318457	1.63764e-05
ICT1	-0.113518	0.0098593	-0.304252	0.00640888	-0.340345	3.34672e-06
MED7	-0.113288	0.0100104	-0.383379	0.00048757	-0.244863	0.000987156
FBXW7	-0.112861	0.0102966	-0.31405	0.00482446	-0.186464	0.0126986
STX4	-0.11209	0.0108323	-0.321369	0.00387843	-0.226684	0.00239568
BEX2	-0.111847	0.0110062	-0.316703	0.00446014	-0.412043	1.10011e-08
ITPA	-0.111513	0.0112495	-0.30598	0.00609985	-0.23753	0.00144913
ABHD10	-0.111078	0.0115731	-0.466522	1.46745e-05	-0.316763	1.82391e-05
ATP6V1G1	-0.110002	0.0124086	-0.420989	0.000111838	-0.256061	0.000582868
LIAS	-0.10839	0.0137615	-0.460607	1.94252e-05	-0.346273	2.19466e-06
